# Supplementary material for: Revealing the Mechanisms of Shikonin Against Diabetic Wounds: A Combined Network Pharmacology and In Vitro Investigation
Source: J Diabetes Res. 2025 Mar 10;2025:4656485. doi: 10.1155/jdr/4656485 (PMC11986939; doi:10.1155/jdr/4656485)
Supplement: Supporting Information — Additional supporting information can be found online in the Supporting Information section. Table S1: Primer sequences used for quantitative qRT-PCR. Table S2: Targets for shikonin from Pharmmapper database. Table S3: Targets for shikonin from Comparative Toxicogenomics Database. Table S4: Consolidated targets for diabetic wounds from GeneCards, OMIM, DisGeNET, Drugbank, and TTD databases. Table S5: Detailed KEGG and GO enrichment analysis results for SHK and DW intersecting genes. [file 4656485.f1.zip]

Archive with 5 entries (5 files):
- Supplementary Table S1 Primer sequences used for quantitative qRT-PCR.docx
- Supplementary Table S2 Targets for shikonin from Pharmmapper database.docx
- Supplementary Table S3 Targets for shikonin from Comparative Toxicogenomics database.docx
- Supplementary Table S4 Consolidated targets for Diabetic Wounds from GeneCards, OMIM, DisGeNET, Drugbank, and TTD databases.docx
- Supplementary Table S5 Detailed KEGG and GO Enrichment Analysis Results for SK and DW Intersecting Genes.txt
