# Supplementary material for: Revealing the Mechanisms of Shikonin Against Diabetic Wounds: A Combined Network Pharmacology and In Vitro Investigation
Source: J Diabetes Res. 2025 Mar 10;2025:4656485. doi: 10.1155/jdr/4656485 (PMC11986939; doi:10.1155/jdr/4656485)
Supplement: Supporting Information — Additional supporting information can be found online in the Supporting Information section. Table S1: Primer sequences used for quantitative qRT-PCR. Table S2: Targets for shikonin from Pharmmapper database. Table S3: Targets for shikonin from Comparative Toxicogenomics Database. Table S4: Consolidated targets for diabetic wounds from GeneCards, OMIM, DisGeNET, Drugbank, and TTD databases. Table S5: Detailed KEGG and GO enrichment analysis results for SHK and DW intersecting genes. [file 4656485.f1.zip › Supplementary Table S5 Detailed KEGG and GO Enrichment Analysis Results for SK and DW Intersecting Genes.txt]

(I) BP
_MEMBER_MyList	_LogP_MyList	GO	_PATTERN_	_RANK_	GiniIndex	Category	CategoryID	Description	PARENT_GO	LogP	Enrichment	Z-score	#TotalGeneInLibrary	#GeneInGO	#GeneInHitList	#GeneInGOAndHitList	%InGO	STDV %InGO	GeneID	Hits	Log(q-value)	EvidenceCutoff	GROUP_ID	FirstInGroupByEnrichment	FirstInGroupByLogP	BestLogPInGroup	BestEnrichmentInGroup	URL
1	-21.99647524	GO:0043549	M1	1	0	GO Biological Processes	19	regulation of kinase activity	19_GO:0008152 metabolic process	-21.99647524	15.353180661577609	18.20170518631909	30169	786	60	24	40	6.324555320336758	207|650|836|998|1636|1956|2050|2066|2167|2260|2950|3480|3558|3643|3717|3815|4233|4282|5170|5468|6352|6714|7042|8654	AKT1|BMP2|CASP3|CDC42|ACE|EGFR|EPHB4|ERBB4|FABP4|FGFR1|GSTP1|IGF1R|IL2|INSR|JAK2|KIT|MET|MIF|PDPK1|PPARG|CCL5|SRC|TGFB2|PDE5A	-17.80830638	0	1	1	1	-21.99647524	147.8872549019608
1	-20.52287794	GO:0033674	M1	1	0	GO Biological Processes	19	positive regulation of kinase activity	19_GO:0048518 positive regulation of biological process	-20.52287794	20.356950067476383	19.364476443051714	30169	494	60	20	33.333333333333336	6.085806194501846	207|650|998|1636|1956|2050|2066|2260|3480|3558|3643|3717|3815|4233|4282|5170|6352|6714|7042|8654	AKT1|BMP2|CDC42|ACE|EGFR|EPHB4|ERBB4|FGFR1|IGF1R|IL2|INSR|JAK2|KIT|MET|MIF|PDPK1|CCL5|SRC|TGFB2|PDE5A	-16.79179219	0	1	0	0	-21.99647524	147.8872549019608
1	-20.5028398	GO:0051347	M1	1	0	GO Biological Processes	19	positive regulation of transferase activity	19_GO:0065007 biological regulation	-20.5028398	18.019027303754264	18.57219159621876	30169	586	60	21	35	6.157651067303722	207|336|650|998|1636|1956|2050|2066|2260|3480|3558|3643|3717|3815|4233|4282|5170|6352|6714|7042|8654	AKT1|APOA2|BMP2|CDC42|ACE|EGFR|EPHB4|ERBB4|FGFR1|IGF1R|IL2|INSR|JAK2|KIT|MET|MIF|PDPK1|CCL5|SRC|TGFB2|PDE5A	-16.79179219	0	1	0	0	-21.99647524	147.8872549019608
1	-19.77087157	GO:0007167	M1	1	0	GO Biological Processes	19	enzyme-linked receptor protein signaling pathway	19_GO:0023052 signaling	-19.77087157	16.602437106918238	17.752843918236678	30169	636	60	21	35	6.157651067303722	207|208|650|836|1956|2050|2066|2260|3480|3643|3717|3815|4233|4313|4318|5170|5468|5879|5894|6714|7042	AKT1|AKT2|BMP2|CASP3|EGFR|EPHB4|ERBB4|FGFR1|IGF1R|INSR|JAK2|KIT|MET|MMP2|MMP9|PDPK1|PPARG|RAC1|RAF1|SRC|TGFB2	-16.18476271	0	1	0	0	-21.99647524	147.8872549019608
1	-19.35942317	GO:0030335	M1	1	0	GO Biological Processes	19	positive regulation of cell migration	19_GO:0040011 locomotion	-19.35942317	17.767373380447587	17.97654008495478	30169	566	60	20	33.333333333333336	6.085806194501846	207|208|650|1956|2260|3162|3480|3643|3717|3815|4233|4313|4316|4318|4846|5170|5879|6352|6714|7042	AKT1|AKT2|BMP2|EGFR|FGFR1|HMOX1|IGF1R|INSR|JAK2|KIT|MET|MMP2|MMP7|MMP9|NOS3|PDPK1|RAC1|CCL5|SRC|TGFB2	-15.94940556	0	1	0	0	-21.99647524	147.8872549019608
1	-18.97727629	GO:2000147	M1	1	0	GO Biological Processes	19	positive regulation of cell motility	19_GO:0040011 locomotion	-18.97727629	16.98704954954955	17.536900291445047	30169	592	60	20	33.333333333333336	6.085806194501846	207|208|650|1956|2260|3162|3480|3643|3717|3815|4233|4313|4316|4318|4846|5170|5879|6352|6714|7042	AKT1|AKT2|BMP2|EGFR|FGFR1|HMOX1|IGF1R|INSR|JAK2|KIT|MET|MMP2|MMP7|MMP9|NOS3|PDPK1|RAC1|CCL5|SRC|TGFB2	-15.63420548	0	1	0	0	-21.99647524	147.8872549019608
1	-18.83754439	GO:0007169	M1	1	0	GO Biological Processes	19	transmembrane receptor protein tyrosine kinase signaling pathway	19_GO:0023052 signaling	-18.83754439	21.549285714285713	18.93153849872834	30169	420	60	18	30	5.916079783099616	207|208|836|1956|2050|2066|2260|3480|3643|3717|3815|4233|4313|4318|5170|5879|5894|6714	AKT1|AKT2|CASP3|EGFR|EPHB4|ERBB4|FGFR1|IGF1R|INSR|JAK2|KIT|MET|MMP2|MMP9|PDPK1|RAC1|RAF1|SRC	-15.55246552	0	1	0	0	-21.99647524	147.8872549019608
1	-18.76479117	GO:0040017	M1	1	0	GO Biological Processes	19	positive regulation of locomotion	19_GO:0040011 locomotion	-18.76479117	16.56727073036793	17.295799278425488	30169	607	60	20	33.333333333333336	6.085806194501846	207|208|650|1956|2260|3162|3480|3643|3717|3815|4233|4313|4316|4318|4846|5170|5879|6352|6714|7042	AKT1|AKT2|BMP2|EGFR|FGFR1|HMOX1|IGF1R|INSR|JAK2|KIT|MET|MMP2|MMP7|MMP9|NOS3|PDPK1|RAC1|CCL5|SRC|TGFB2	-15.53086482	0	1	0	0	-21.99647524	147.8872549019608
1	-18.31912044	GO:0001934	M1	1	0	GO Biological Processes	19	positive regulation of protein phosphorylation	19_GO:0048518 positive regulation of biological process	-18.31912044	14.097663551401869	16.203697387980046	30169	749	60	21	35	6.157651067303722	207|208|650|1636|1956|2066|2260|3558|3643|3717|3815|4282|4318|5170|5468|5879|5894|6352|6714|7042|8654	AKT1|AKT2|BMP2|ACE|EGFR|ERBB4|FGFR1|IL2|INSR|JAK2|KIT|MIF|MMP9|PDPK1|PPARG|RAC1|RAF1|CCL5|SRC|TGFB2|PDE5A	-15.13095158	0	1	0	0	-21.99647524	147.8872549019608
1	-16.56009014	GO:0045859	M1	1	0	GO Biological Processes	19	regulation of protein kinase activity	19_GO:0008152 metabolic process	-16.56009014	14.216542658730159	15.467292323751488	30169	672	60	19	31.666666666666668	6.005398805642704	207|650|836|1636|1956|2066|2167|2260|2950|3643|3717|3815|4282|5170|5468|6352|6714|7042|8654	AKT1|BMP2|CASP3|ACE|EGFR|ERBB4|FABP4|FGFR1|GSTP1|INSR|JAK2|KIT|MIF|PDPK1|PPARG|CCL5|SRC|TGFB2|PDE5A	-13.48586463	0	1	0	0	-21.99647524	147.8872549019608
1	-16.22340109	GO:0006468	M1	1	0	GO Biological Processes	19	protein phosphorylation	19_GO:0008152 metabolic process	-16.22340109	13.628411792677127	15.101953633738082	30169	701	60	19	31.666666666666668	6.005398805642704	207|208|650|695|998|1956|2050|2066|2260|3480|3558|3643|3717|3815|4233|5170|5894|6714|7042	AKT1|AKT2|BMP2|BTK|CDC42|EGFR|EPHB4|ERBB4|FGFR1|IGF1R|IL2|INSR|JAK2|KIT|MET|PDPK1|RAF1|SRC|TGFB2	-13.18136027	0	1	0	0	-21.99647524	147.8872549019608
1	-15.40367037	GO:0018108	M1	1	0	GO Biological Processes	19	peptidyl-tyrosine phosphorylation	19_GO:0008152 metabolic process	-15.40367037	37.477018633540375	20.716408518548324	30169	161	60	12	20	5.163977794943222	695|1956|2050|2066|2260|3480|3558|3643|3717|3815|4233|6714	BTK|EGFR|EPHB4|ERBB4|FGFR1|IGF1R|IL2|INSR|JAK2|KIT|MET|SRC	-12.44595044	0	1	0	0	-21.99647524	147.8872549019608
1	-15.33831725	GO:0018212	M1	1	0	GO Biological Processes	19	peptidyl-tyrosine modification	19_GO:0008152 metabolic process	-15.33831725	37.017177914110434	20.58259601175264	30169	163	60	12	20	5.163977794943222	695|1956|2050|2066|2260|3480|3558|3643|3717|3815|4233|6714	BTK|EGFR|EPHB4|ERBB4|FGFR1|IGF1R|IL2|INSR|JAK2|KIT|MET|SRC	-12.4054209	0	1	0	0	-21.99647524	147.8872549019608
1	-15.00718734	GO:0043408	M1	1	0	GO Biological Processes	19	regulation of MAPK cascade	19_GO:0023052 signaling	-15.00718734	13.041354466858788	14.326130024167234	30169	694	60	18	30	5.916079783099616	650|998|1956|2066|2260|2950|3480|3643|3717|3815|4282|4317|5468|5894|6352|6714|7042|8654	BMP2|CDC42|EGFR|ERBB4|FGFR1|GSTP1|IGF1R|INSR|JAK2|KIT|MIF|MMP8|PPARG|RAF1|CCL5|SRC|TGFB2|PDE5A	-12.14123778	0	1	0	0	-21.99647524	147.8872549019608
1	-14.76308975	GO:0043410	M1	1	0	GO Biological Processes	19	positive regulation of MAPK cascade	19_GO:0023052 signaling	-14.76308975	16.21989247311828	15.257114771087878	30169	496	60	16	26.666666666666668	5.7089922571845015	650|998|1956|2066|2260|3480|3643|3717|3815|4282|4317|5894|6352|6714|7042|8654	BMP2|CDC42|EGFR|ERBB4|FGFR1|IGF1R|INSR|JAK2|KIT|MIF|MMP8|RAF1|CCL5|SRC|TGFB2|PDE5A	-11.93664873	0	1	0	0	-21.99647524	147.8872549019608
1	-14.61423484	GO:0046777	M1	1	0	GO Biological Processes	19	protein autophosphorylation	19_GO:0008152 metabolic process	-14.61423484	32.26631016042781	19.145550316944608	30169	187	60	12	20	5.163977794943222	207|695|1956|2050|2066|2260|3480|3643|3717|3815|5170|6714	AKT1|BTK|EGFR|EPHB4|ERBB4|FGFR1|IGF1R|INSR|JAK2|KIT|PDPK1|SRC	-11.80627723	0	1	0	0	-21.99647524	147.8872549019608
1	-14.50507695	GO:0045860	M1	1	0	GO Biological Processes	19	positive regulation of protein kinase activity	19_GO:0048518 positive regulation of biological process	-14.50507695	18.04366028708134	15.663937631677257	30169	418	60	15	25	5.5901699437494745	207|650|1636|1956|2066|2260|3643|3717|3815|4282|5170|6352|6714|7042|8654	AKT1|BMP2|ACE|EGFR|ERBB4|FGFR1|INSR|JAK2|KIT|MIF|PDPK1|CCL5|SRC|TGFB2|PDE5A	-11.73188144	0	1	0	0	-21.99647524	147.8872549019608
1	-13.7119271	GO:0014066	M1	1	0	GO Biological Processes	19	regulation of phosphatidylinositol 3-kinase signaling	19_GO:0023052 signaling	-13.7119271	45.2987988	20.872483119417407	30169	111	60	10	16.666666666666668	4.811252243246882	1956|2066|2260|3480|3643|3717|3815|6352|6714|7042	EGFR|ERBB4|FGFR1|IGF1R|INSR|JAK2|KIT|CCL5|SRC|TGFB2	-11.01511994	0	1	0	0	-21.99647524	147.8872549019608
1	-13.26768581	GO:0014068	M1	1	0	GO Biological Processes	19	positive regulation of phosphatidylinositol 3-kinase signaling	19_GO:0023052 signaling	-13.26768581	56.566874999999996	22.21558780463488	30169	80	60	9	15	4.6097722286464435	2066|2260|3480|3643|3717|3815|6352|6714|7042	ERBB4|FGFR1|IGF1R|INSR|JAK2|KIT|CCL5|SRC|TGFB2	-10.59803089	0	1	0	0	-21.99647524	147.8872549019608
1	-12.2122211	GO:0071363	M1	1	0	GO Biological Processes	19	cellular response to growth factor stimulus	19_GO:0050896 response to stimulus	-12.2122211	14.425068306010926	13.347129359301587	30169	488	60	14	23.333333333333332	5.4602943890247175	207|650|836|1956|2066|2260|3480|3643|5170|5468|5894|6352|6714|7042	AKT1|BMP2|CASP3|EGFR|ERBB4|FGFR1|IGF1R|INSR|PDPK1|PPARG|RAF1|CCL5|SRC|TGFB2	-9.686810077	0	1	0	0	-21.99647524	147.8872549019608
1	-11.85224332	GO:0070848	M1	1	0	GO Biological Processes	19	response to growth factor	19_GO:0050896 response to stimulus	-11.85224332	13.563455362877326	12.887870103870648	30169	519	60	14	23.333333333333332	5.4602943890247175	207|650|836|1956|2066|2260|3480|3643|5170|5468|5894|6352|6714|7042	AKT1|BMP2|CASP3|EGFR|ERBB4|FGFR1|IGF1R|INSR|PDPK1|PPARG|RAF1|CCL5|SRC|TGFB2	-9.363044466	0	1	0	0	-21.99647524	147.8872549019608
1	-9.797540309	GO:0038083	M1	1	0	GO Biological Processes	19	peptidyl-tyrosine autophosphorylation	19_GO:0008152 metabolic process	-9.797540309	147.8872549019608	27.042773589740154	30169	17	60	5	8.333333333333334	3.568120160740314	695|1956|3480|3643|6714	BTK|EGFR|IGF1R|INSR|SRC	-7.573159278	0	1	0	0	-21.99647524	147.8872549019608
1	-7.005061106	GO:0051896	M1	1	0	GO Biological Processes	19	regulation of protein kinase B signaling	19_GO:0023052 signaling	-7.005061106	18.622839506172838	10.849049555444473	30169	189	60	7	11.666666666666666	4.144384867012947	1956|2260|3480|3643|4233|5465|6714	EGFR|FGFR1|IGF1R|INSR|MET|PPARA|SRC	-5.104693978	0	1	0	0	-21.99647524	147.8872549019608
1	-6.833690092	GO:0051897	M1	1	0	GO Biological Processes	19	positive regulation of protein kinase B signaling	19_GO:0023052 signaling	-6.833690092	25.140833333333333	11.828470414261178	30169	120	60	6	10	3.872983346207417	1956|2260|3480|3643|4233|6714	EGFR|FGFR1|IGF1R|INSR|MET|SRC	-4.961491579	0	1	0	0	-21.99647524	147.8872549019608
1	-19.49369747	GO:0009725	M1	1	0	GO Biological Processes	19	response to hormone	19_GO:0050896 response to stimulus	-19.49369747	14.479013961605583	16.845927590989433	30169	764	60	22	36.666666666666664	6.221230079630852	207|208|336|836|1636|1728|2099|3162|3480|3643|3717|3815|4313|4843|4846|5170|5465|5468|6714|6772|7042|10062	AKT1|AKT2|APOA2|CASP3|ACE|NQO1|ESR1|HMOX1|IGF1R|INSR|JAK2|KIT|MMP2|NOS2|NOS3|PDPK1|PPARA|PPARG|SRC|STAT1|TGFB2|NR1H3	-16.00449862	0	2	1	1	-19.49369747	100.56333333333333
1	-14.02218987	GO:1901652	M1	1	0	GO Biological Processes	19	response to peptide	19_GO:0050896 response to stimulus	-14.02218987	16.72339246119734	15.018461843647307	30169	451	60	15	25	5.5901699437494745	207|208|3480|3643|3717|4313|4314|4318|4321|4322|5170|5465|5468|6714|6772	AKT1|AKT2|IGF1R|INSR|JAK2|MMP2|MMP3|MMP9|MMP12|MMP13|PDPK1|PPARA|PPARG|SRC|STAT1	-11.29641901	0	2	0	0	-19.49369747	100.56333333333333
1	-12.26044163	GO:0032870	M1	1	0	GO Biological Processes	19	cellular response to hormone stimulus	19_GO:0050896 response to stimulus	-12.26044163	14.544283746556472	13.409448500987276	30169	484	60	14	23.333333333333332	5.4602943890247175	207|208|1636|2099|3480|3643|3717|3815|5170|5465|5468|6714|6772|10062	AKT1|AKT2|ACE|ESR1|IGF1R|INSR|JAK2|KIT|PDPK1|PPARA|PPARG|SRC|STAT1|NR1H3	-9.715725446	0	2	0	0	-19.49369747	100.56333333333333
1	-10.58580698	GO:1901699	M1	1	0	GO Biological Processes	19	cellular response to nitrogen compound	19_GO:0050896 response to stimulus	-10.58580698	10.896955624355003	11.351110665851555	30169	646	60	14	23.333333333333332	5.4602943890247175	207|208|836|1956|3480|3643|3717|4313|4314|5170|5468|6714|6772|9971	AKT1|AKT2|CASP3|EGFR|IGF1R|INSR|JAK2|MMP2|MMP3|PDPK1|PPARG|SRC|STAT1|NR1H4	-8.260960978	0	2	0	0	-19.49369747	100.56333333333333
1	-9.940152723	GO:0071417	M1	1	0	GO Biological Processes	19	cellular response to organonitrogen compound	19_GO:0050896 response to stimulus	-9.940152723	11.11669501133787	11.059146568180276	30169	588	60	13	21.666666666666668	5.318555917	207|208|836|1956|3480|3643|3717|4313|5170|5468|6714|6772|9971	AKT1|AKT2|CASP3|EGFR|IGF1R|INSR|JAK2|MMP2|PDPK1|PPARG|SRC|STAT1|NR1H4	-7.706226374	0	2	0	0	-19.49369747	100.56333333333333
1	-9.381882061	GO:0032868	M1	1	0	GO Biological Processes	19	response to insulin	19_GO:0050896 response to stimulus	-9.381882061	21.14649533	13.202994768192065	30169	214	60	9	15	4.6097722286464435	207|208|3480|3643|5170|5465|5468|6714|6772	AKT1|AKT2|IGF1R|INSR|PDPK1|PPARA|PPARG|SRC|STAT1	-7.184939278	0	2	0	0	-19.49369747	100.56333333333333
1	-9.242889973	GO:0032869	M1	1	0	GO Biological Processes	19	cellular response to insulin stimulus	19_GO:0050896 response to stimulus	-9.242889973	27.179279279279278	14.252028615472653	30169	148	60	8	13.333333333333334	4.388537257362556	207|208|3480|3643|5170|5468|6714|6772	AKT1|AKT2|IGF1R|INSR|PDPK1|PPARG|SRC|STAT1	-7.07484542	0	2	0	0	-19.49369747	100.56333333333333
1	-8.926971818	GO:0071375	M1	1	0	GO Biological Processes	19	cellular response to peptide hormone stimulus	19_GO:0050896 response to stimulus	-8.926971818	18.77738589211618	12.369105462519862	30169	241	60	9	15	4.6097722286464435	207|208|3480|3643|3717|5170|5468|6714|6772	AKT1|AKT2|IGF1R|INSR|JAK2|PDPK1|PPARG|SRC|STAT1	-6.81434992	0	2	0	0	-19.49369747	100.56333333333333
1	-8.604814552	GO:0043434	M1	1	0	GO Biological Processes	19	response to peptide hormone	19_GO:0050896 response to stimulus	-8.604814552	13.851698806244261	10.996708724887347	30169	363	60	10	16.666666666666668	4.811252243246882	207|208|3480|3643|3717|5170|5465|5468|6714|6772	AKT1|AKT2|IGF1R|INSR|JAK2|PDPK1|PPARA|PPARG|SRC|STAT1	-6.513555706	0	2	0	0	-19.49369747	100.56333333333333
1	-7.998237165	GO:1901653	M1	1	0	GO Biological Processes	19	cellular response to peptide	19_GO:0050896 response to stimulus	-7.998237165	14.692694805194803	10.782335271494217	30169	308	60	9	15	4.6097722286464435	207|208|3480|3643|3717|5170|5468|6714|6772	AKT1|AKT2|IGF1R|INSR|JAK2|PDPK1|PPARG|SRC|STAT1	-5.971436309	0	2	0	0	-19.49369747	100.56333333333333
1	-7.675834448	GO:0010907	M1	1	0	GO Biological Processes	19	positive regulation of glucose metabolic process	19_GO:0048518 positive regulation of biological process	-7.675834448	59.85912698412699	17.039672237786977	30169	42	60	5	8.333333333333334	3.568120160740314	207|208|3643|5465|6714	AKT1|AKT2|INSR|PPARA|SRC	-5.67235702	0	2	0	0	-19.49369747	100.56333333333333
1	-7.463805449	GO:0051051	M1	1	0	GO Biological Processes	19	negative regulation of transport	19_GO:0051179 localization	-7.463805449	10.497216423103689	9.353189034	30169	479	60	10	16.666666666666668	4.811252243246882	207|208|336|1636|3162|4318|4846|5879|7376|10062	AKT1|AKT2|APOA2|ACE|HMOX1|MMP9|NOS3|RAC1|NR1H2|NR1H3	-5.482462466	0	2	0	0	-19.49369747	100.56333333333333
1	-7.032791476	GO:0010676	M1	1	0	GO Biological Processes	19	positive regulation of cellular carbohydrate metabolic process	19_GO:0048518 positive regulation of biological process	-7.032791476	44.89434523809524	14.676628306171592	30169	56	60	5	8.333333333333334	3.568120160740314	207|208|3643|5465|6714	AKT1|AKT2|INSR|PPARA|SRC	-5.130179926	0	2	0	0	-19.49369747	100.56333333333333
1	-6.837725632	GO:0043393	M1	1	0	GO Biological Processes	19	regulation of protein binding	19_GO:0065007 biological regulation	-6.837725632	17.59858333333333	10.513579770146022	30169	200	60	7	11.666666666666666	4.144384867012947	207|650|998|1636|4318|5465|6714	AKT1|BMP2|CDC42|ACE|MMP9|PPARA|SRC	-4.963423993	0	2	0	0	-19.49369747	100.56333333333333
1	-6.304838085	GO:0045913	M1	1	0	GO Biological Processes	19	positive regulation of carbohydrate metabolic process	19_GO:0048518 positive regulation of biological process	-6.304838085	32.23183760683761	12.328982833655653	30169	78	60	5	8.333333333333334	3.568120160740314	207|208|3643|5465|6714	AKT1|AKT2|INSR|PPARA|SRC	-4.507604333	0	2	0	0	-19.49369747	100.56333333333333
1	-6.256625346	GO:2000191	M1	1	0	GO Biological Processes	19	regulation of fatty acid transport	19_GO:0051179 localization	-6.256625346	60.94747474747475	15.381042734883602	30169	33	60	4	6.666666666666667	3.220305943597653	207|208|4282|5465	AKT1|AKT2|MIF|PPARA	-4.473290205	0	2	0	0	-19.49369747	100.56333333333333
1	-5.621905624	GO:0010906	M1	1	0	GO Biological Processes	19	regulation of glucose metabolic process	19_GO:0008152 metabolic process	-5.621905624	23.496105919003117	10.406172500427854	30169	107	60	5	8.333333333333334	3.568120160740314	207|208|3643|5465|6714	AKT1|AKT2|INSR|PPARA|SRC	-3.936163885	0	2	0	0	-19.49369747	100.56333333333333
1	-5.475584937	GO:0045725	M1	1	0	GO Biological Processes	19	positive regulation of glycogen biosynthetic process	19_GO:0048518 positive regulation of biological process	-5.475584937	100.56333333333333	17.217627649793943	30169	15	60	3	5	2.8136571693556887	207|208|3643	AKT1|AKT2|INSR	-3.822710198	0	2	0	0	-19.49369747	100.56333333333333
1	-5.386023702	GO:0070875	M1	1	0	GO Biological Processes	19	positive regulation of glycogen metabolic process	19_GO:0048518 positive regulation of biological process	-5.386023702	94.278125	16.66000986	30169	16	60	3	5	2.8136571693556887	207|208|3643	AKT1|AKT2|INSR	-3.743161959	0	2	0	0	-19.49369747	100.56333333333333
1	-5.227187421	GO:0046324	M1	1	0	GO Biological Processes	19	regulation of glucose import	19_GO:0051179 localization	-5.227187421	34.08926553672316	11.356865294977707	30169	59	60	4	6.666666666666667	3.220305943597653	207|208|1636|3643	AKT1|AKT2|ACE|INSR	-3.597397642	0	2	0	0	-19.49369747	100.56333333333333
1	-5.223752233	GO:0060644	M1	1	0	GO Biological Processes	19	mammary gland epithelial cell differentiation	19_GO:0032502 developmental process	-5.223752233	83.80277777777778	15.686679287105035	30169	18	60	3	5	2.8136571693556887	207|208|2066	AKT1|AKT2|ERBB4	-3.597397642	0	2	0	0	-19.49369747	100.56333333333333
1	-5.142707822	GO:0043467	M1	1	0	GO Biological Processes	19	regulation of generation of precursor metabolites and energy	19_GO:0008152 metabolic process	-5.142707822	18.76181592039801	9.198704439428154	30169	134	60	5	8.333333333333334	3.568120160740314	207|208|3643|4843|5465	AKT1|AKT2|INSR|NOS2|PPARA	-3.526600557	0	2	0	0	-19.49369747	100.56333333333333
1	-5.140738148	GO:0008286	M1	1	0	GO Biological Processes	19	insulin receptor signaling pathway	19_GO:0023052 signaling	-5.140738148	32.43978494623656	11.062222495922205	30169	62	60	4	6.666666666666667	3.220305943597653	207|208|3480|3643	AKT1|AKT2|IGF1R|INSR	-3.526600557	0	2	0	0	-19.49369747	100.56333333333333
1	-5.112893772	GO:0050994	M1	1	0	GO Biological Processes	19	regulation of lipid catabolic process	19_GO:0008152 metabolic process	-5.112893772	31.924867724867724	10.968628205843663	30169	63	60	4	6.666666666666667	3.220305943597653	207|208|336|5465	AKT1|AKT2|APOA2|PPARA	-3.501066264	0	2	0	0	-19.49369747	100.56333333333333
1	-5.079768035	GO:0031998	M1	1	0	GO Biological Processes	19	regulation of fatty acid beta-oxidation	19_GO:0008152 metabolic process	-5.079768035	75.4225	14.86221418314892	30169	20	60	3	5	2.8136571693556887	207|208|5465	AKT1|AKT2|PPARA	-3.471318098	0	2	0	0	-19.49369747	100.56333333333333
1	-4.83592532	GO:0010675	M1	1	0	GO Biological Processes	19	regulation of cellular carbohydrate metabolic process	19_GO:0008152 metabolic process	-4.83592532	16.219892473118282	8.480397576245057	30169	155	60	5	8.333333333333334	3.568120160740314	207|208|3643|5465|6714	AKT1|AKT2|INSR|PPARA|SRC	-3.258416625	0	2	0	0	-19.49369747	100.56333333333333
1	-4.810886887	GO:0032890	M1	1	0	GO Biological Processes	19	regulation of organic acid transport	19_GO:0051179 localization	-4.810886887	26.81688888888889	9.992986439	30169	75	60	4	6.666666666666667	3.220305943597653	207|208|4282|5465	AKT1|AKT2|MIF|PPARA	-3.23655985	0	2	0	0	-19.49369747	100.56333333333333
1	-4.76552562	GO:0010827	M1	1	0	GO Biological Processes	19	regulation of glucose transmembrane transport	19_GO:0051179 localization	-4.76552562	26.12034632034632	9.852493965735203	30169	77	60	4	6.666666666666667	3.220305943597653	207|208|1636|3643	AKT1|AKT2|ACE|INSR	-3.197492816	0	2	0	0	-19.49369747	100.56333333333333
1	-4.717725879	GO:0051100	M1	1	0	GO Biological Processes	19	negative regulation of binding	19_GO:0065007 biological regulation	-4.717725879	15.329776422764228	8.214199415677701	30169	164	60	5	8.333333333333334	3.568120160740314	207|1636|3162|3717|5465	AKT1|ACE|HMOX1|JAK2|PPARA	-3.156922877	0	2	0	0	-19.49369747	100.56333333333333
1	-4.626249273	GO:0050996	M1	1	0	GO Biological Processes	19	positive regulation of lipid catabolic process	19_GO:0048518 positive regulation of biological process	-4.626249273	53.87321428571429	12.495010321552055	30169	28	60	3	5	2.8136571693556887	208|336|5465	AKT2|APOA2|PPARA	-3.079554525	0	2	0	0	-19.49369747	100.56333333333333
1	-4.534296778	GO:0005979	M1	1	0	GO Biological Processes	19	regulation of glycogen biosynthetic process	19_GO:0008152 metabolic process	-4.534296778	50.281666666666666	12.055419129855233	30169	30	60	3	5	2.8136571693556887	207|208|3643	AKT1|AKT2|INSR	-2.999340433	0	2	0	0	-19.49369747	100.56333333333333
1	-4.534296778	GO:0010962	M1	1	0	GO Biological Processes	19	regulation of glucan biosynthetic process	19_GO:0008152 metabolic process	-4.534296778	50.281666666666666	12.055419129855233	30169	30	60	3	5	2.8136571693556887	207|208|3643	AKT1|AKT2|INSR	-2.999340433	0	2	0	0	-19.49369747	100.56333333333333
1	-4.455681038	GO:0006109	M1	1	0	GO Biological Processes	19	regulation of carbohydrate metabolic process	19_GO:0008152 metabolic process	-4.455681038	13.516577060931901	7.643728033592748	30169	186	60	5	8.333333333333334	3.568120160740314	207|208|3643|5465|6714	AKT1|AKT2|INSR|PPARA|SRC	-2.931213105	0	2	0	0	-19.49369747	100.56333333333333
1	-4.292812509	GO:0046320	M1	1	0	GO Biological Processes	19	regulation of fatty acid oxidation	19_GO:0008152 metabolic process	-4.292812509	41.90138888888889	10.96147100072689	30169	36	60	3	5	2.8136571693556887	207|208|5465	AKT1|AKT2|PPARA	-2.790385389	0	2	0	0	-19.49369747	100.56333333333333
1	-4.292812509	GO:0070873	M1	1	0	GO Biological Processes	19	regulation of glycogen metabolic process	19_GO:0008152 metabolic process	-4.292812509	41.90138888888889	10.96147100072689	30169	36	60	3	5	2.8136571693556887	207|208|3643	AKT1|AKT2|INSR	-2.790385389	0	2	0	0	-19.49369747	100.56333333333333
1	-4.268095585	GO:0043255	M1	1	0	GO Biological Processes	19	regulation of carbohydrate biosynthetic process	19_GO:0008152 metabolic process	-4.268095585	19.526860841423947	8.407818815940248	30169	103	60	4	6.666666666666667	3.220305943597653	207|208|3643|5465	AKT1|AKT2|INSR|PPARA	-2.769235586	0	2	0	0	-19.49369747	100.56333333333333
1	-4.256704205	GO:0046326	M1	1	0	GO Biological Processes	19	positive regulation of glucose import	19_GO:0051179 localization	-4.256704205	40.76891891891892	10.80516459712761	30169	37	60	3	5	2.8136571693556887	207|208|3643	AKT1|AKT2|INSR	-2.763140545	0	2	0	0	-19.49369747	100.56333333333333
1	-4.221603112	GO:0032885	M1	1	0	GO Biological Processes	19	regulation of polysaccharide biosynthetic process	19_GO:0008152 metabolic process	-4.221603112	39.69605263157895	10.654974378123285	30169	38	60	3	5	2.8136571693556887	207|208|3643	AKT1|AKT2|INSR	-2.732404257	0	2	0	0	-19.49369747	100.56333333333333
1	-4.029406366	GO:0010828	M1	1	0	GO Biological Processes	19	positive regulation of glucose transmembrane transport	19_GO:0051179 localization	-4.029406366	34.282954545454544	9.862463328	30169	44	60	3	5	2.8136571693556887	207|208|3643	AKT1|AKT2|INSR	-2.584747272	0	2	0	0	-19.49369747	100.56333333333333
1	-4.029406366	GO:0032881	M1	1	0	GO Biological Processes	19	regulation of polysaccharide metabolic process	19_GO:0008152 metabolic process	-4.029406366	34.282954545454544	9.862463328	30169	44	60	3	5	2.8136571693556887	207|208|3643	AKT1|AKT2|INSR	-2.584747272	0	2	0	0	-19.49369747	100.56333333333333
1	-3.656390132	GO:0034762	M1	1	0	GO Biological Processes	19	regulation of transmembrane transport	19_GO:0051179 localization	-3.656390132	5.695334412081984	5.264721409049955	30169	618	60	7	11.666666666666666	4.144384867012947	207|208|1636|3643|4318|5144|5170	AKT1|AKT2|ACE|INSR|MMP9|PDE4D|PDPK1	-2.275756302	0	2	0	0	-19.49369747	100.56333333333333
1	-3.593593735	GO:0034763	M1	1	0	GO Biological Processes	19	negative regulation of transmembrane transport	19_GO:0051179 localization	-3.593593735	13.06017316017316	6.698004717	30169	154	60	4	6.666666666666667	3.220305943597653	207|208|1636|4318	AKT1|AKT2|ACE|MMP9	-2.219005865	0	2	0	0	-19.49369747	100.56333333333333
1	-3.240900418	GO:0009896	M1	1	0	GO Biological Processes	19	positive regulation of catabolic process	19_GO:0048518 positive regulation of biological process	-3.240900418	5.812909441233141	4.937188847232826	30169	519	60	6	10	3.872983346207417	207|208|336|3162|3643|5465	AKT1|AKT2|APOA2|HMOX1|INSR|PPARA	-1.907037602	0	2	0	0	-19.49369747	100.56333333333333
1	-3.028332762	GO:0032091	M1	1	0	GO Biological Processes	19	negative regulation of protein binding	19_GO:0065007 biological regulation	-3.028332762	15.713020833333333	6.445399014745873	30169	96	60	3	5	2.8136571693556887	207|1636|5465	AKT1|ACE|PPARA	-1.718110855	0	2	0	0	-19.49369747	100.56333333333333
1	-3.025851932	GO:1901215	M1	1	0	GO Biological Processes	19	negative regulation of neuron death	19_GO:0048519 negative regulation of biological process	-3.025851932	9.225993883792048	5.441412933648883	30169	218	60	4	6.666666666666667	3.220305943597653	207|3162|3717|5465	AKT1|HMOX1|JAK2|PPARA	-1.716204869	0	2	0	0	-19.49369747	100.56333333333333
1	-2.996363573	GO:0031329	M1	1	0	GO Biological Processes	19	regulation of cellular catabolic process	19_GO:0008152 metabolic process	-2.996363573	4.410672514619883	4.358959355124111	30169	798	60	7	11.666666666666666	4.144384867012947	207|208|836|3162|3643|4233|5465	AKT1|AKT2|CASP3|HMOX1|INSR|MET|PPARA	-1.688436491	0	2	0	0	-19.49369747	100.56333333333333
1	-2.939978971	GO:0046620	M1	1	0	GO Biological Processes	19	regulation of organ growth	19_GO:0040007 growth	-2.939978971	14.645145631067962	6.192409667514963	30169	103	60	3	5	2.8136571693556887	207|2066|5465	AKT1|ERBB4|PPARA	-1.636605476	0	2	0	0	-19.49369747	100.56333333333333
1	-2.891877938	GO:0034764	M1	1	0	GO Biological Processes	19	positive regulation of transmembrane transport	19_GO:0051179 localization	-2.891877938	8.486357243319269	5.165086169235082	30169	237	60	4	6.666666666666667	3.220305943597653	207|208|3643|5170	AKT1|AKT2|INSR|PDPK1	-1.596915832	0	2	0	0	-19.49369747	100.56333333333333
1	-2.880681784	GO:0062014	M1	1	0	GO Biological Processes	19	negative regulation of small molecule metabolic process	19_GO:0048519 negative regulation of biological process	-2.880681784	13.96712962962963	6.026355359947011	30169	108	60	3	5	2.8136571693556887	207|650|5465	AKT1|BMP2|PPARA	-1.589039143	0	2	0	0	-19.49369747	100.56333333333333
1	-2.827541503	GO:0031331	M1	1	0	GO Biological Processes	19	positive regulation of cellular catabolic process	19_GO:0048518 positive regulation of biological process	-2.827541503	5.985912698412699	4.593395581418121	30169	420	60	5	8.333333333333334	3.568120160740314	207|208|3162|3643|5465	AKT1|AKT2|HMOX1|INSR|PPARA	-1.539193147	0	2	0	0	-19.49369747	100.56333333333333
1	-2.824232064	GO:0006006	M1	1	0	GO Biological Processes	19	glucose metabolic process	19_GO:0008152 metabolic process	-2.824232064	13.349115044247789	5.870974394947972	30169	113	60	3	5	2.8136571693556887	207|208|5465	AKT1|AKT2|PPARA	-1.536976274	0	2	0	0	-19.49369747	100.56333333333333
1	-2.650491599	GO:0016051	M1	1	0	GO Biological Processes	19	carbohydrate biosynthetic process	19_GO:0008152 metabolic process	-2.650491599	11.60346153846154	5.408506116419367	30169	130	60	3	5	2.8136571693556887	207|208|5465	AKT1|AKT2|PPARA	-1.381400833	0	2	0	0	-19.49369747	100.56333333333333
1	-2.630952791	GO:0005975	M1	1	0	GO Biological Processes	19	carbohydrate metabolic process	19_GO:0008152 metabolic process	-2.630952791	5.395028612303291	4.268302850674678	30169	466	60	5	8.333333333333334	3.568120160740314	207|208|217|3643|5465	AKT1|AKT2|ALDH2|INSR|PPARA	-1.363949983	0	2	0	0	-19.49369747	100.56333333333333
1	-2.442815153	GO:0019318	M1	1	0	GO Biological Processes	19	hexose metabolic process	19_GO:0008152 metabolic process	-2.442815153	9.79512987	4.884658004356863	30169	154	60	3	5	2.8136571693556887	207|208|5465	AKT1|AKT2|PPARA	-1.189144746	0	2	0	0	-19.49369747	100.56333333333333
1	-2.363808684	GO:0048638	M1	1	0	GO Biological Processes	19	regulation of developmental growth	19_GO:0040007 growth	-2.363808684	6.058032128514056	4.136888040177497	30169	332	60	4	6.666666666666667	3.220305943597653	207|2066|3643|5465	AKT1|ERBB4|INSR|PPARA	-1.115159078	0	2	0	0	-19.49369747	100.56333333333333
1	-2.337262708	GO:0048639	M1	1	0	GO Biological Processes	19	positive regulation of developmental growth	19_GO:0040007 growth	-2.337262708	8.978869047619048	4.629443965072294	30169	168	60	3	5	2.8136571693556887	207|2066|3643	AKT1|ERBB4|INSR	-1.092093443	0	2	0	0	-19.49369747	100.56333333333333
1	-2.294923837	GO:0005996	M1	1	0	GO Biological Processes	19	monosaccharide metabolic process	19_GO:0008152 metabolic process	-2.294923837	8.669252873563218	4.529017176710578	30169	174	60	3	5	2.8136571693556887	207|208|5465	AKT1|AKT2|PPARA	-1.053698249	0	2	0	0	-19.49369747	100.56333333333333
1	-17.80430363	GO:0031347	M1	1	0	GO Biological Processes	19	regulation of defense response	19_GO:0050896 response to stimulus	-17.80430363	14.788725490196079	16.234887304942735	30169	680	60	20	33.333333333333336	6.085806194501846	695|834|1636|2099|2167|2950|3558|3717|4314|4317|4318|4321|5465|5468|6352|6714|6772|7376|9971|10062	BTK|CASP1|ACE|ESR1|FABP4|GSTP1|IL2|JAK2|MMP3|MMP8|MMP9|MMP12|PPARA|PPARG|CCL5|SRC|STAT1|NR1H2|NR1H4|NR1H3	-14.65752745	0	3	1	1	-17.80430363	24.527642276422764
1	-17.45184981	GO:0050727	M1	1	0	GO Biological Processes	19	regulation of inflammatory response	19_GO:0050896 response to stimulus	-17.45184981	20.64706119162641	17.968776633745595	30169	414	60	17	28.333333333333332	5.817438662555248	695|834|1636|2099|2167|2950|3558|3717|4314|4317|4318|5465|5468|6352|6714|9971|10062	BTK|CASP1|ACE|ESR1|FABP4|GSTP1|IL2|JAK2|MMP3|MMP8|MMP9|PPARA|PPARG|CCL5|SRC|NR1H4|NR1H3	-14.3428622	0	3	0	0	-17.80430363	24.527642276422764
1	-15.69208359	GO:0071396	M1	1	0	GO Biological Processes	19	cellular response to lipid	19_GO:0050896 response to stimulus	-15.69208359	16.18917297979798	15.718293094271097	30169	528	60	17	28.333333333333332	5.817438662555248	207|834|1636|1956|2099|2950|3480|3717|4313|4843|4846|5465|6352|6714|7421|9971|10062	AKT1|CASP1|ACE|EGFR|ESR1|GSTP1|IGF1R|JAK2|MMP2|NOS2|NOS3|PPARA|CCL5|SRC|VDR|NR1H4|NR1H3	-12.68000599	0	3	0	0	-17.80430363	24.527642276422764
1	-15.21457955	GO:0032103	M1	1	0	GO Biological Processes	19	positive regulation of response to external stimulus	19_GO:0048518 positive regulation of biological process	-15.21457955	17.338505747126437	15.832783244574495	30169	464	60	16	26.666666666666668	5.7089922571845015	695|834|1636|2167|2260|3480|3558|3717|4233|4282|4317|4321|5879|6352|6714|9971	BTK|CASP1|ACE|FABP4|FGFR1|IGF1R|IL2|JAK2|MET|MIF|MMP8|MMP12|RAC1|CCL5|SRC|NR1H4	-12.30516429	0	3	0	0	-17.80430363	24.527642276422764
1	-13.18510502	GO:0032496	M1	1	0	GO Biological Processes	19	response to lipopolysaccharide	19_GO:0044419 biological process involved in interspecies interaction between organisms	-13.18510502	20.17474279835391	15.490555060663915	30169	324	60	13	21.666666666666668	5.318555917	207|695|834|836|1636|2950|3717|4843|4846|6352|6714|9971|10062	AKT1|BTK|CASP1|CASP3|ACE|GSTP1|JAK2|NOS2|NOS3|CCL5|SRC|NR1H4|NR1H3	-10.52841508	0	3	0	0	-17.80430363	24.527642276422764
1	-12.8373225	GO:0002237	M1	1	0	GO Biological Processes	19	response to molecule of bacterial origin	19_GO:0044419 biological process involved in interspecies interaction between organisms	-12.8373225	18.94671497584541	14.966225576666806	30169	345	60	13	21.666666666666668	5.318555917	207|695|834|836|1636|2950|3717|4843|4846|6352|6714|9971|10062	AKT1|BTK|CASP1|CASP3|ACE|GSTP1|JAK2|NOS2|NOS3|CCL5|SRC|NR1H4|NR1H3	-10.19322169	0	3	0	0	-17.80430363	24.527642276422764
1	-11.72867926	GO:0071216	M1	1	0	GO Biological Processes	19	cellular response to biotic stimulus	19_GO:0050896 response to stimulus	-11.72867926	22.667964480874314	15.170387272604101	30169	244	60	11	18.333333333333332	4.995368225036438	207|695|834|2950|3717|4843|4846|6352|6714|9971|10062	AKT1|BTK|CASP1|GSTP1|JAK2|NOS2|NOS3|CCL5|SRC|NR1H4|NR1H3	-9.280873092	0	3	0	0	-17.80430363	24.527642276422764
1	-11.02487887	GO:0071222	M1	1	0	GO Biological Processes	19	cellular response to lipopolysaccharide	19_GO:0044419 biological process involved in interspecies interaction between organisms	-11.02487887	24.527642276422764	15.088850783692303	30169	205	60	10	16.666666666666668	4.811252243246882	207|834|2950|3717|4843|4846|6352|6714|9971|10062	AKT1|CASP1|GSTP1|JAK2|NOS2|NOS3|CCL5|SRC|NR1H4|NR1H3	-8.649623367	0	3	0	0	-17.80430363	24.527642276422764
1	-10.78763338	GO:0009617	M1	1	0	GO Biological Processes	19	response to bacterium	19_GO:0044419 biological process involved in interspecies interaction between organisms	-10.78763338	9.950197889182059	11.140714991255166	30169	758	60	15	25	5.5901699437494745	207|650|695|834|836|1636|2167|2950|3717|4843|4846|6352|6714|9971|10062	AKT1|BMP2|BTK|CASP1|CASP3|ACE|FABP4|GSTP1|JAK2|NOS2|NOS3|CCL5|SRC|NR1H4|NR1H3	-8.438313614	0	3	0	0	-17.80430363	24.527642276422764
1	-10.78027255	GO:0071219	M1	1	0	GO Biological Processes	19	cellular response to molecule of bacterial origin	19_GO:0044419 biological process involved in interspecies interaction between organisms	-10.78027255	23.171274961597543	14.63215659734773	30169	217	60	10	16.666666666666668	4.811252243246882	207|834|2950|3717|4843|4846|6352|6714|9971|10062	AKT1|CASP1|GSTP1|JAK2|NOS2|NOS3|CCL5|SRC|NR1H4|NR1H3	-8.43720173	0	3	0	0	-17.80430363	24.527642276422764
1	-9.305619898	GO:0031349	M1	1	0	GO Biological Processes	19	positive regulation of defense response	19_GO:0048518 positive regulation of biological process	-9.305619898	16.378393051031487	12.089864068195066	30169	307	60	10	16.666666666666668	4.811252243246882	695|834|1636|2167|3558|3717|4317|4321|6352|6714	BTK|CASP1|ACE|FABP4|IL2|JAK2|MMP8|MMP12|CCL5|SRC	-7.117451039	0	3	0	0	-17.80430363	24.527642276422764
1	-7.615498588	GO:0050729	M1	1	0	GO Biological Processes	19	positive regulation of inflammatory response	19_GO:0048518 positive regulation of biological process	-7.615498588	22.855303030303027	12.138044856754131	30169	154	60	7	11.666666666666666	4.144384867012947	695|834|1636|2167|3558|3717|4317	BTK|CASP1|ACE|FABP4|IL2|JAK2|MMP8	-5.625986816	0	3	0	0	-17.80430363	24.527642276422764
1	-15.63935761	GO:0045834	M1	1	0	GO Biological Processes	19	positive regulation of lipid metabolic process	19_GO:0048518 positive regulation of biological process	-15.63935761	39.18051948051948	21.204778422250715	30169	154	60	12	20	5.163977794943222	207|208|336|998|3480|3815|5465|5468|6714|7376|9971|10062	AKT1|AKT2|APOA2|CDC42|IGF1R|KIT|PPARA|PPARG|SRC|NR1H2|NR1H4|NR1H3	-12.65530873	0	4	1	1	-15.63935761	215.49285714285716
1	-14.37061497	GO:0062012	M1	1	0	GO Biological Processes	19	regulation of small molecule metabolic process	19_GO:0008152 metabolic process	-14.37061497	20.765290068829888	16.33718149384421	30169	339	60	14	23.333333333333332	5.4602943890247175	207|208|650|3643|3815|4843|4846|5465|5468|6714|7376|9971|10062|23408	AKT1|AKT2|BMP2|INSR|KIT|NOS2|NOS3|PPARA|PPARG|SRC|NR1H2|NR1H4|NR1H3|SIRT5	-11.61380987	0	4	0	0	-15.63935761	215.49285714285716
1	-13.99147836	GO:0062013	M1	1	0	GO Biological Processes	19	positive regulation of small molecule metabolic process	19_GO:0048518 positive regulation of biological process	-13.99147836	36.38804824561403	19.52519954923385	30169	152	60	11	18.333333333333332	4.995368225036438	207|208|3643|4843|4846|5465|5468|6714|7376|9971|10062	AKT1|AKT2|INSR|NOS2|NOS3|PPARA|PPARG|SRC|NR1H2|NR1H4|NR1H3	-11.28043076	0	4	0	0	-15.63935761	215.49285714285716
1	-12.80537539	GO:0019216	M1	1	0	GO Biological Processes	19	regulation of lipid metabolic process	19_GO:0008152 metabolic process	-12.80537539	18.837512007684918	14.918712750365446	30169	347	60	13	21.666666666666668	5.318555917	207|208|336|650|998|3480|3815|5465|5468|6714|7376|9971|10062	AKT1|AKT2|APOA2|BMP2|CDC42|IGF1R|KIT|PPARA|PPARG|SRC|NR1H2|NR1H4|NR1H3	-10.17350903	0	4	0	0	-15.63935761	215.49285714285716
1	-11.14542696	GO:0010565	M1	1	0	GO Biological Processes	19	regulation of cellular ketone metabolic process	19_GO:0008152 metabolic process	-11.14542696	33.274632352941175	16.83961348427169	30169	136	60	9	15	4.6097722286464435	207|208|650|5465|5468|7376|9971|10062|23408	AKT1|AKT2|BMP2|PPARA|PPARG|NR1H2|NR1H4|NR1H3|SIRT5	-8.742587941	0	4	0	0	-15.63935761	215.49285714285716
1	-10.30685196	GO:0032102	M1	1	0	GO Biological Processes	19	negative regulation of response to external stimulus	19_GO:0048519 negative regulation of biological process	-10.30685196	13.93487297921478	12.102234434589125	30169	433	60	12	20	5.163977794943222	1803|2950|3558|4282|4321|4846|5465|5468|6714|7376|9971|10062	DPP4|GSTP1|IL2|MIF|MMP12|NOS3|PPARA|PPARG|SRC|NR1H2|NR1H4|NR1H3	-8.032496958	0	4	0	0	-15.63935761	215.49285714285716
1	-10.26340952	GO:1905953	M1	1	0	GO Biological Processes	19	negative regulation of lipid localization	19_GO:0051179 localization	-10.26340952	54.149487179487174	19.148923901180286	30169	65	60	7	11.666666666666666	4.144384867012947	207|208|336|5465|5468|7376|10062	AKT1|AKT2|APOA2|PPARA|PPARG|NR1H2|NR1H3	-7.99951995	0	4	0	0	-15.63935761	215.49285714285716
1	-9.283944889	GO:0001960	M1	1	0	GO Biological Processes	19	negative regulation of cytokine-mediated signaling pathway	19_GO:0023052 signaling	-9.283944889	39.547378277153555	16.25742099348521	30169	89	60	7	11.666666666666666	4.144384867012947	2950|4321|5468|6352|7376|9971|10062	GSTP1|MMP12|PPARG|CCL5|NR1H2|NR1H4|NR1H3	-7.104376202	0	4	0	0	-15.63935761	215.49285714285716
1	-9.115398949	GO:0060761	M1	1	0	GO Biological Processes	19	negative regulation of response to cytokine stimulus	19_GO:0048519 negative regulation of biological process	-9.115398949	37.44379432624113	15.797392723088164	30169	94	60	7	11.666666666666666	4.144384867012947	2950|4321|5468|6352|7376|9971|10062	GSTP1|MMP12|PPARG|CCL5|NR1H2|NR1H4|NR1H3	-6.968622776	0	4	0	0	-15.63935761	215.49285714285716
1	-9.083161571	GO:0032368	M1	1	0	GO Biological Processes	19	regulation of lipid transport	19_GO:0051179 localization	-9.083161571	25.95182795698925	13.902951134712055	30169	155	60	8	13.333333333333334	4.388537257362556	207|208|336|4282|5465|5468|7376|10062	AKT1|AKT2|APOA2|MIF|PPARA|PPARG|NR1H2|NR1H3	-6.944210735	0	4	0	0	-15.63935761	215.49285714285716
1	-8.826269676	GO:0001959	M1	1	0	GO Biological Processes	19	regulation of cytokine-mediated signaling pathway	19_GO:0023052 signaling	-8.826269676	24.087025948103793	13.35524447186244	30169	167	60	8	13.333333333333334	4.388537257362556	834|2950|4321|5468|6352|7376|9971|10062	CASP1|GSTP1|MMP12|PPARG|CCL5|NR1H2|NR1H4|NR1H3	-6.728005929	0	4	0	0	-15.63935761	215.49285714285716
1	-8.588155925	GO:0060759	M1	1	0	GO Biological Processes	19	regulation of response to cytokine stimulus	19_GO:0050896 response to stimulus	-8.588155925	22.472253258845438	12.862240403247124	30169	179	60	8	13.333333333333334	4.388537257362556	834|2950|4321|5468|6352|7376|9971|10062	CASP1|GSTP1|MMP12|PPARG|CCL5|NR1H2|NR1H4|NR1H3	-6.500357612	0	4	0	0	-15.63935761	215.49285714285716
1	-8.47534406	GO:1905952	M1	1	0	GO Biological Processes	19	regulation of lipid localization	19_GO:0051179 localization	-8.47534406	21.743423423423422	12.633457715260775	30169	185	60	8	13.333333333333334	4.388537257362556	207|208|336|4282|5465|5468|7376|10062	AKT1|AKT2|APOA2|MIF|PPARA|PPARG|NR1H2|NR1H3	-6.401118554	0	4	0	0	-15.63935761	215.49285714285716
1	-8.467020119	GO:0031348	M1	1	0	GO Biological Processes	19	negative regulation of defense response	19_GO:0048519 negative regulation of biological process	-8.467020119	16.637316176470588	11.564679004410378	30169	272	60	9	15	4.6097722286464435	2950|3558|4321|5465|5468|6714|7376|9971|10062	GSTP1|IL2|MMP12|PPARA|PPARG|SRC|NR1H2|NR1H4|NR1H3	-6.396122556	0	4	0	0	-15.63935761	215.49285714285716
1	-8.335855115	GO:0010887	M1	1	0	GO Biological Processes	19	negative regulation of cholesterol storage	19_GO:0051179 localization	-8.335855115	182.84242424242424	26.927188202339764	30169	11	60	4	6.666666666666667	3.220305943597653	5465|5468|7376|10062	PPARA|PPARG|NR1H2|NR1H3	-6.281225165	0	4	0	0	-15.63935761	215.49285714285716
1	-8.001353636	GO:0010745	M1	1	0	GO Biological Processes	19	negative regulation of macrophage derived foam cell differentiation	19_GO:0032502 developmental process	-8.001353636	154.7128205128205	24.745465017337143	30169	13	60	4	6.666666666666667	3.220305943597653	5465|5468|7376|10062	PPARA|PPARG|NR1H2|NR1H3	-5.97154727	0	4	0	0	-15.63935761	215.49285714285716
1	-7.786043293	GO:0045923	M1	1	0	GO Biological Processes	19	positive regulation of fatty acid metabolic process	19_GO:0048518 positive regulation of biological process	-7.786043293	62.85208333333334	17.47401436	30169	40	60	5	8.333333333333334	3.568120160740314	208|5465|5468|7376|10062	AKT2|PPARA|PPARG|NR1H2|NR1H3	-5.768136149	0	4	0	0	-15.63935761	215.49285714285716
1	-7.641030622	GO:0046889	M1	1	0	GO Biological Processes	19	positive regulation of lipid biosynthetic process	19_GO:0048518 positive regulation of biological process	-7.641030622	34.282954545454544	13.95782638961204	30169	88	60	6	10	3.872983346207417	207|3480|5465|7376|9971|10062	AKT1|IGF1R|PPARA|NR1H2|NR1H4|NR1H3	-5.648761416	0	4	0	0	-15.63935761	215.49285714285716
1	-7.423086467	GO:0032369	M1	1	0	GO Biological Processes	19	negative regulation of lipid transport	19_GO:0051179 localization	-7.423086467	53.49113475177305	16.076581531633778	30169	47	60	5	8.333333333333334	3.568120160740314	207|208|336|7376|10062	AKT1|AKT2|APOA2|NR1H2|NR1H3	-5.444432623	0	4	0	0	-15.63935761	215.49285714285716
1	-7.413206386	GO:0019217	M1	1	0	GO Biological Processes	19	regulation of fatty acid metabolic process	19_GO:0008152 metabolic process	-7.413206386	31.426041666666666	13.328872513838522	30169	96	60	6	10	3.872983346207417	207|208|5465|5468|7376|10062	AKT1|AKT2|PPARA|PPARG|NR1H2|NR1H3	-5.439881375	0	4	0	0	-15.63935761	215.49285714285716
1	-7.271147242	GO:0010885	M1	1	0	GO Biological Processes	19	regulation of cholesterol storage	19_GO:0051179 localization	-7.271147242	105.8561403508772	20.409282119605805	30169	19	60	4	6.666666666666667	3.220305943597653	5465|5468|7376|10062	PPARA|PPARG|NR1H2|NR1H3	-5.323527632	0	4	0	0	-15.63935761	215.49285714285716
1	-7.117013198	GO:0046890	M1	1	0	GO Biological Processes	19	regulation of lipid biosynthetic process	19_GO:0008152 metabolic process	-7.117013198	19.33910256410256	11.077658753036575	30169	182	60	7	11.666666666666666	4.144384867012947	207|650|3480|5465|7376|9971|10062	AKT1|BMP2|IGF1R|PPARA|NR1H2|NR1H4|NR1H3	-5.198357284	0	4	0	0	-15.63935761	215.49285714285716
1	-7.084567727	GO:0050728	M1	1	0	GO Biological Processes	19	negative regulation of inflammatory response	19_GO:0048519 negative regulation of biological process	-7.084567727	19.12889492753623	11.011055098927764	30169	184	60	7	11.666666666666666	4.144384867012947	2950|3558|5465|5468|6714|9971|10062	GSTP1|IL2|PPARA|PPARG|SRC|NR1H4|NR1H3	-5.17515247	0	4	0	0	-15.63935761	215.49285714285716
1	-6.997252044	GO:0010888	M1	1	0	GO Biological Processes	19	negative regulation of lipid storage	19_GO:0051179 localization	-6.997252044	91.42121212121212	18.939143452012797	30169	22	60	4	6.666666666666667	3.220305943597653	5465|5468|7376|10062	PPARA|PPARG|NR1H2|NR1H3	-5.101339256	0	4	0	0	-15.63935761	215.49285714285716
1	-6.989427364	GO:0050777	M1	1	0	GO Biological Processes	19	negative regulation of immune response	19_GO:0002376 immune system process	-6.989427364	18.524824561403506	10.817393482810797	30169	190	60	7	11.666666666666666	4.144384867012947	3162|3558|4321|5468|6714|7376|10062	HMOX1|IL2|MMP12|PPARG|SRC|NR1H2|NR1H3	-5.095724731	0	4	0	0	-15.63935761	215.49285714285716
1	-6.584603608	GO:0060331	M1	1	0	GO Biological Processes	19	negative regulation of response to interferon-gamma	19_GO:0044419 biological process involved in interspecies interaction between organisms	-6.584603608	215.49285714285716	25.335676524891277	30169	7	60	3	5	2.8136571693556887	5468|7376|10062	PPARG|NR1H2|NR1H3	-4.756270232	0	4	0	0	-15.63935761	215.49285714285716
1	-6.584603608	GO:0060336	M1	1	0	GO Biological Processes	19	negative regulation of interferon-gamma-mediated signaling pathway	19_GO:0044419 biological process involved in interspecies interaction between organisms	-6.584603608	215.49285714285716	25.335676524891277	30169	7	60	3	5	2.8136571693556887	5468|7376|10062	PPARG|NR1H2|NR1H3	-4.756270232	0	4	0	0	-15.63935761	215.49285714285716
1	-6.312096438	GO:0010743	M1	1	0	GO Biological Processes	19	regulation of macrophage derived foam cell differentiation	19_GO:0032502 developmental process	-6.312096438	62.85208333333333	15.627159019867351	30169	32	60	4	6.666666666666667	3.220305943597653	5465|5468|7376|10062	PPARA|PPARG|NR1H2|NR1H3	-4.513093664	0	4	0	0	-15.63935761	215.49285714285716
1	-6.237475926	GO:0002831	M1	1	0	GO Biological Processes	19	regulation of response to biotic stimulus	19_GO:0050896 response to stimulus	-6.237475926	11.14275161588181	8.654534060908958	30169	361	60	8	13.333333333333334	4.388537257362556	4282|4321|5468|6352|6714|6772|7376|10062	MIF|MMP12|PPARG|CCL5|SRC|STAT1|NR1H2|NR1H3	-4.459240191	0	4	0	0	-15.63935761	215.49285714285716
1	-5.884181719	GO:0055088	M1	1	0	GO Biological Processes	19	lipid homeostasis	19_GO:0065007 biological regulation	-5.884181719	17.338505747126437	9.648576515920793	30169	174	60	6	10	3.872983346207417	336|2167|5468|7376|9971|10062	APOA2|FABP4|PPARG|NR1H2|NR1H4|NR1H3	-4.155405348	0	4	0	0	-15.63935761	215.49285714285716
1	-5.789327213	GO:0048548	M1	1	0	GO Biological Processes	19	regulation of pinocytosis	19_GO:0051179 localization	-5.789327213	125.70416666666667	19.28760212596055	30169	12	60	3	5	2.8136571693556887	998|7376|10062	CDC42|NR1H2|NR1H3	-4.077704709	0	4	0	0	-15.63935761	215.49285714285716
1	-5.767135329	GO:0042632	M1	1	0	GO Biological Processes	19	cholesterol homeostasis	19_GO:0065007 biological regulation	-5.767135329	25.140833333333333	10.794275150900733	30169	100	60	5	8.333333333333334	3.568120160740314	336|2167|7376|9971|10062	APOA2|FABP4|NR1H2|NR1H4|NR1H3	-4.058973413	0	4	0	0	-15.63935761	215.49285714285716
1	-5.745744588	GO:0055092	M1	1	0	GO Biological Processes	19	sterol homeostasis	19_GO:0065007 biological regulation	-5.745744588	24.891914191419144	10.736434562176338	30169	101	60	5	8.333333333333334	3.568120160740314	336|2167|7376|9971|10062	APOA2|FABP4|NR1H2|NR1H4|NR1H3	-4.040462355	0	4	0	0	-15.63935761	215.49285714285716
1	-5.475584937	GO:0060330	M1	1	0	GO Biological Processes	19	regulation of response to interferon-gamma	19_GO:0044419 biological process involved in interspecies interaction between organisms	-5.475584937	100.56333333333333	17.217627649793943	30169	15	60	3	5	2.8136571693556887	5468|7376|10062	PPARG|NR1H2|NR1H3	-3.822710198	0	4	0	0	-15.63935761	215.49285714285716
1	-5.475584937	GO:0060334	M1	1	0	GO Biological Processes	19	regulation of interferon-gamma-mediated signaling pathway	19_GO:0044419 biological process involved in interspecies interaction between organisms	-5.475584937	100.56333333333333	17.217627649793943	30169	15	60	3	5	2.8136571693556887	5468|7376|10062	PPARG|NR1H2|NR1H3	-3.822710198	0	4	0	0	-15.63935761	215.49285714285716
1	-5.382065654	GO:0010883	M1	1	0	GO Biological Processes	19	regulation of lipid storage	19_GO:0051179 localization	-5.382065654	37.245679012345676	11.900423181746161	30169	54	60	4	6.666666666666667	3.220305943597653	5465|5468|7376|10062	PPARA|PPARG|NR1H2|NR1H3	-3.741671501	0	4	0	0	-15.63935761	215.49285714285716
1	-5.07970336	GO:0045088	M1	1	0	GO Biological Processes	19	regulation of innate immune response	19_GO:0044419 biological process involved in interspecies interaction between organisms	-5.07970336	12.570416666666667	8.033582085134917	30169	240	60	6	10	3.872983346207417	4321|5468|6352|6714|7376|10062	MMP12|PPARG|CCL5|SRC|NR1H2|NR1H3	-3.471318098	0	4	0	0	-15.63935761	215.49285714285716
1	-4.76552562	GO:0045824	M1	1	0	GO Biological Processes	19	negative regulation of innate immune response	19_GO:0044419 biological process involved in interspecies interaction between organisms	-4.76552562	26.12034632034632	9.852493965735203	30169	77	60	4	6.666666666666667	3.220305943597653	4321|5468|7376|10062	MMP12|PPARG|NR1H2|NR1H3	-3.197492816	0	4	0	0	-15.63935761	215.49285714285716
1	-4.678401328	GO:0032371	M1	1	0	GO Biological Processes	19	regulation of sterol transport	19_GO:0051179 localization	-4.678401328	24.83045267489712	9.586914637755426	30169	81	60	4	6.666666666666667	3.220305943597653	336|5468|7376|10062	APOA2|PPARG|NR1H2|NR1H3	-3.123700925	0	4	0	0	-15.63935761	215.49285714285716
1	-4.678401328	GO:0032374	M1	1	0	GO Biological Processes	19	regulation of cholesterol transport	19_GO:0051179 localization	-4.678401328	24.83045267489712	9.586914637755426	30169	81	60	4	6.666666666666667	3.220305943597653	336|5468|7376|10062	APOA2|PPARG|NR1H2|NR1H3	-3.123700925	0	4	0	0	-15.63935761	215.49285714285716
1	-4.67485241	GO:0010875	M1	1	0	GO Biological Processes	19	positive regulation of cholesterol efflux	19_GO:0051179 localization	-4.67485241	55.86851851851852	12.732679357550506	30169	27	60	3	5	2.8136571693556887	5468|7376|10062	PPARG|NR1H2|NR1H3	-3.122028269	0	4	0	0	-15.63935761	215.49285714285716
1	-4.536284257	GO:0032370	M1	1	0	GO Biological Processes	19	positive regulation of lipid transport	19_GO:0051179 localization	-4.536284257	22.85530303030303	9.165428056356031	30169	88	60	4	6.666666666666667	3.220305943597653	4282|5468|7376|10062	MIF|PPARG|NR1H2|NR1H3	-2.999340433	0	4	0	0	-15.63935761	215.49285714285716
1	-4.187455422	GO:0032373	M1	1	0	GO Biological Processes	19	positive regulation of sterol transport	19_GO:0051179 localization	-4.187455422	38.67820512820513	10.510506930360474	30169	39	60	3	5	2.8136571693556887	5468|7376|10062	PPARG|NR1H2|NR1H3	-2.704073493	0	4	0	0	-15.63935761	215.49285714285716
1	-4.187455422	GO:0032376	M1	1	0	GO Biological Processes	19	positive regulation of cholesterol transport	19_GO:0051179 localization	-4.187455422	38.67820512820513	10.510506930360474	30169	39	60	3	5	2.8136571693556887	5468|7376|10062	PPARG|NR1H2|NR1H3	-2.704073493	0	4	0	0	-15.63935761	215.49285714285716
1	-4.111273102	GO:1905954	M1	1	0	GO Biological Processes	19	positive regulation of lipid localization	19_GO:0051179 localization	-4.111273102	17.79882005899705	7.986438062835097	30169	113	60	4	6.666666666666667	3.220305943597653	4282|5468|7376|10062	MIF|PPARG|NR1H2|NR1H3	-2.643263547	0	4	0	0	-15.63935761	215.49285714285716
1	-4.067074902	GO:0002832	M1	1	0	GO Biological Processes	19	negative regulation of response to biotic stimulus	19_GO:0048519 negative regulation of biological process	-4.067074902	17.338505747126437	7.870424066158382	30169	116	60	4	6.666666666666667	3.220305943597653	4321|5468|7376|10062	MMP12|PPARG|NR1H2|NR1H3	-2.605633252	0	4	0	0	-15.63935761	215.49285714285716
1	-4.059460984	GO:0042789	M1	1	0	GO Biological Processes	19	mRNA transcription by RNA polymerase II	19_GO:0008152 metabolic process	-4.059460984	35.080232558139535	9.983130783995152	30169	43	60	3	5	2.8136571693556887	5468|7421|10062	PPARG|VDR|NR1H3	-2.60448939	0	4	0	0	-15.63935761	215.49285714285716
1	-4.029406366	GO:0044058	M1	1	0	GO Biological Processes	19	regulation of digestive system process	19_GO:0032501 multicellular organismal process	-4.029406366	34.282954545454544	9.862463328	30169	44	60	3	5	2.8136571693556887	336|7376|10062	APOA2|NR1H2|NR1H3	-2.584747272	0	4	0	0	-15.63935761	215.49285714285716
1	-3.915936239	GO:0009299	M1	1	0	GO Biological Processes	19	mRNA transcription	19_GO:0008152 metabolic process	-3.915936239	31.426041666666666	9.417423485972652	30169	48	60	3	5	2.8136571693556887	5468|7421|10062	PPARG|VDR|NR1H3	-2.489288146	0	4	0	0	-15.63935761	215.49285714285716
1	-3.787253278	GO:0010874	M1	1	0	GO Biological Processes	19	regulation of cholesterol efflux	19_GO:0051179 localization	-3.787253278	28.461320754716983	8.932261530977943	30169	53	60	3	5	2.8136571693556887	5468|7376|10062	PPARG|NR1H2|NR1H3	-2.384414255	0	4	0	0	-15.63935761	215.49285714285716
1	-3.715999374	GO:0045806	M1	1	0	GO Biological Processes	19	negative regulation of endocytosis	19_GO:0051179 localization	-3.715999374	26.936607142857145	8.672231935437066	30169	56	60	3	5	2.8136571693556887	5879|7376|10062	RAC1|NR1H2|NR1H3	-2.326481161	0	4	0	0	-15.63935761	215.49285714285716
1	-3.429074831	GO:0046470	M1	1	0	GO Biological Processes	19	phosphatidylcholine metabolic process	19_GO:0008152 metabolic process	-3.429074831	21.549285714285716	7.683700638171841	30169	70	60	3	5	2.8136571693556887	336|7376|10062	APOA2|NR1H2|NR1H3	-2.072135666	0	4	0	0	-15.63935761	215.49285714285716
1	-3.319052683	GO:0032409	M1	1	0	GO Biological Processes	19	regulation of transporter activity	19_GO:0065007 biological regulation	-3.319052683	7.711912065439673	5.439193856992249	30169	326	60	5	8.333333333333334	3.568120160740314	336|4318|5144|5468|10062	APOA2|MMP9|PDE4D|PPARG|NR1H3	-1.975024407	0	4	0	0	-15.63935761	215.49285714285716
1	-2.749518271	GO:0042752	M1	1	0	GO Biological Processes	19	regulation of circadian rhythm	19_GO:0048511 rhythmic process	-2.749518271	12.570416666666667	5.6692463484003355	30169	120	60	3	5	2.8136571693556887	5465|5468|10062	PPARA|PPARG|NR1H3	-1.468222948	0	4	0	0	-15.63935761	215.49285714285716
1	-15.11607372	GO:0000302	M1	1	0	GO Biological Processes	19	response to reactive oxygen species	19_GO:0050896 response to stimulus	-15.11607372	35.49294117647059	20.13269983	30169	170	60	12	20	5.163977794943222	207|695|836|1728|1956|2950|3162|4313|4318|4846|6714|6772	AKT1|BTK|CASP3|NQO1|EGFR|GSTP1|HMOX1|MMP2|MMP9|NOS3|SRC|STAT1	-12.22893486	0	5	1	1	-15.11607372	54.358558558558556
1	-14.96316533	GO:0048660	M1	1	0	GO Biological Processes	19	regulation of smooth muscle cell proliferation	19_GO:0050789 regulation of biological process	-14.96316533	34.478857142857144	19.827738111524337	30169	175	60	12	20	5.163977794943222	207|650|3162|3480|3717|4313|4318|4846|5468|6352|6714|6772	AKT1|BMP2|HMOX1|IGF1R|JAK2|MMP2|MMP9|NOS3|PPARG|CCL5|SRC|STAT1	-12.11741915	0	5	0	0	-15.11607372	54.358558558558556
1	-12.66641694	GO:0062197	M1	1	0	GO Biological Processes	19	cellular response to chemical stress	19_GO:0050896 response to stimulus	-12.66641694	22.183088235294118	15.66609084312641	30169	272	60	12	20	5.163977794943222	207|695|834|836|1728|1956|3162|3717|4313|4318|4846|6714	AKT1|BTK|CASP1|CASP3|NQO1|EGFR|HMOX1|JAK2|MMP2|MMP9|NOS3|SRC	-10.06931269	0	5	0	0	-15.11607372	54.358558558558556
1	-12.5112615	GO:0006979	M1	1	0	GO Biological Processes	19	response to oxidative stress	19_GO:0050896 response to stimulus	-12.5112615	17.859608378870675	14.486342627207916	30169	366	60	13	21.666666666666668	5.318555917	207|695|836|1728|1956|2950|3162|3717|4313|4318|4846|6714|6772	AKT1|BTK|CASP3|NQO1|EGFR|GSTP1|HMOX1|JAK2|MMP2|MMP9|NOS3|SRC|STAT1	-9.925152632	0	5	0	0	-15.11607372	54.358558558558556
1	-12.44799486	GO:0048661	M1	1	0	GO Biological Processes	19	positive regulation of smooth muscle cell proliferation	19_GO:0048518 positive regulation of biological process	-12.44799486	46.177040816326524	19.996666424712924	30169	98	60	9	15	4.6097722286464435	207|3162|3480|3717|4313|4318|6352|6714|6772	AKT1|HMOX1|IGF1R|JAK2|MMP2|MMP9|CCL5|SRC|STAT1	-9.88307529	0	5	0	0	-15.11607372	54.358558558558556
1	-10.68253846	GO:0034599	M1	1	0	GO Biological Processes	19	cellular response to oxidative stress	19_GO:0050896 response to stimulus	-10.68253846	22.6493994	14.452613796023895	30169	222	60	10	16.666666666666668	4.811252243246882	207|695|1728|1956|3162|3717|4313|4318|4846|6714	AKT1|BTK|NQO1|EGFR|HMOX1|JAK2|MMP2|MMP9|NOS3|SRC	-8.351702102	0	5	0	0	-15.11607372	54.358558558558556
1	-10.46560374	GO:0010035	M1	1	0	GO Biological Processes	19	response to inorganic substance	19_GO:0050896 response to stimulus	-10.46560374	12.263821138211382	11.712248440121545	30169	533	60	13	21.666666666666668	5.318555917	207|836|1728|1956|2167|3162|3815|4313|4314|4318|4846|6714|6772	AKT1|CASP3|NQO1|EGFR|FABP4|HMOX1|KIT|MMP2|MMP3|MMP9|NOS3|SRC|STAT1	-8.16952948	0	5	0	0	-15.11607372	54.358558558558556
1	-10.03164009	GO:0034614	M1	1	0	GO Biological Processes	19	cellular response to reactive oxygen species	19_GO:0050896 response to stimulus	-10.03164009	34.08926553672316	16.076791740976127	30169	118	60	8	13.333333333333334	4.388537257362556	207|695|1728|1956|4313|4318|4846|6714	AKT1|BTK|NQO1|EGFR|MMP2|MMP9|NOS3|SRC	-7.79286124	0	5	0	0	-15.11607372	54.358558558558556
1	-6.88016047	GO:0046686	M1	1	0	GO Biological Processes	19	response to cadmium ion	19_GO:0050896 response to stimulus	-6.88016047	41.90138888888889	14.156837075781532	30169	60	60	5	8.333333333333334	3.568120160740314	207|1956|3162|3815|4318	AKT1|EGFR|HMOX1|KIT|MMP9	-4.997342981	0	5	0	0	-15.11607372	54.358558558558556
1	-6.452402043	GO:0071241	M1	1	0	GO Biological Processes	19	cellular response to inorganic substance	19_GO:0050896 response to stimulus	-6.452402043	15.43735380116959	9.768381025	30169	228	60	7	11.666666666666666	4.144384867012947	207|1728|1956|2167|3162|4314|4318	AKT1|NQO1|EGFR|FABP4|HMOX1|MMP3|MMP9	-4.63898153	0	5	0	0	-15.11607372	54.358558558558556
1	-6.246540113	GO:0010038	M1	1	0	GO Biological Processes	19	response to metal ion	19_GO:0050896 response to stimulus	-6.246540113	11.173703703703703	8.668767419578938	30169	360	60	8	13.333333333333334	4.388537257362556	207|836|1728|1956|2167|3162|3815|4318	AKT1|CASP3|NQO1|EGFR|FABP4|HMOX1|KIT|MMP9	-4.464911434	0	5	0	0	-15.11607372	54.358558558558556
1	-6.051300201	GO:0071276	M1	1	0	GO Biological Processes	19	cellular response to cadmium ion	19_GO:0050896 response to stimulus	-6.051300201	54.358558558558556	14.49745237144028	30169	37	60	4	6.666666666666667	3.220305943597653	207|1956|3162|4318	AKT1|EGFR|HMOX1|MMP9	-4.29929399	0	5	0	0	-15.11607372	54.358558558558556
1	-5.571548421	GO:0071248	M1	1	0	GO Biological Processes	19	cellular response to metal ion	19_GO:0050896 response to stimulus	-5.571548421	15.314213197969544	8.997947430933424	30169	197	60	6	10	3.872983346207417	207|1728|1956|2167|3162|4318	AKT1|NQO1|EGFR|FABP4|HMOX1|MMP9	-3.90057546	0	5	0	0	-15.11607372	54.358558558558556
1	-4.67471338	GO:0001503	M1	1	0	GO Biological Processes	19	ossification	19_GO:0032501 multicellular organismal process	-4.67471338	10.660424028268551	7.2888032994744485	30169	283	60	6	10	3.872983346207417	207|650|1956|4313|4318|4322	AKT1|BMP2|EGFR|MMP2|MMP9|MMP13	-3.122028269	0	5	0	0	-15.11607372	54.358558558558556
1	-14.50507695	GO:0048732	M1	1	0	GO Biological Processes	19	gland development	19_GO:0032502 developmental process	-14.50507695	18.04366028708134	15.663937631677257	30169	418	60	15	25	5.5901699437494745	207|208|650|1956|2066|2099|3162|3643|3717|4233|4313|5894|6714|7042|7421	AKT1|AKT2|BMP2|EGFR|ERBB4|ESR1|HMOX1|INSR|JAK2|MET|MMP2|RAF1|SRC|TGFB2|VDR	-11.73188144	0	6	1	1	-14.50507695	68.56590909090909
1	-10.56918241	GO:0061180	M1	1	0	GO Biological Processes	19	mammary gland epithelium development	19_GO:0032502 developmental process	-10.56918241	59.65621468926553	20.131928531323044	30169	59	60	7	11.666666666666666	4.144384867012947	207|208|2066|2099|3717|6714|7421	AKT1|AKT2|ERBB4|ESR1|JAK2|SRC|VDR	-8.250245267	0	6	0	0	-14.50507695	68.56590909090909
1	-10.37687908	GO:0035239	M1	1	0	GO Biological Processes	19	tube morphogenesis	19_GO:0032502 developmental process	-10.37687908	10.506616915422883	11.108629113667307	30169	670	60	14	23.333333333333332	5.4602943890247175	207|650|836|1636|1956|2050|2099|3162|4233|4313|4846|6714|7042|7421	AKT1|BMP2|CASP3|ACE|EGFR|EPHB4|ESR1|HMOX1|MET|MMP2|NOS3|SRC|TGFB2|VDR	-8.097195244	0	6	0	0	-14.50507695	68.56590909090909
1	-10.1531513	GO:0048729	M1	1	0	GO Biological Processes	19	tissue morphogenesis	19_GO:0032502 developmental process	-10.1531513	11.569233038348083	11.321219711416234	30169	565	60	13	21.666666666666668	5.318555917	650|836|998|1956|2066|2099|4233|4313|4321|4846|6714|7042|7421	BMP2|CASP3|CDC42|EGFR|ERBB4|ESR1|MET|MMP2|MMP12|NOS3|SRC|TGFB2|VDR	-7.894401371	0	6	0	0	-14.50507695	68.56590909090909
1	-10.0814447	GO:0002009	M1	1	0	GO Biological Processes	19	morphogenesis of an epithelium	19_GO:0032502 developmental process	-10.0814447	13.319646799116999	11.793776738340814	30169	453	60	12	20	5.163977794943222	650|836|998|1956|2066|2099|4233|4313|4321|6714|7042|7421	BMP2|CASP3|CDC42|EGFR|ERBB4|ESR1|MET|MMP2|MMP12|SRC|TGFB2|VDR	-7.832795097	0	6	0	0	-14.50507695	68.56590909090909
1	-8.172704708	GO:0030879	M1	1	0	GO Biological Processes	19	mammary gland development	19_GO:0032502 developmental process	-8.172704708	27.49778645833333	13.410905648863356	30169	128	60	7	11.666666666666666	4.144384867012947	207|208|2066|2099|3717|6714|7421	AKT1|AKT2|ERBB4|ESR1|JAK2|SRC|VDR	-6.121256417	0	6	0	0	-14.50507695	68.56590909090909
1	-7.229688261	GO:0022612	M1	1	0	GO Biological Processes	19	gland morphogenesis	19_GO:0032502 developmental process	-7.229688261	29.290291262135923	12.838637112790815	30169	103	60	6	10	3.872983346207417	1956|2099|4313|6714|7042|7421	EGFR|ESR1|MMP2|SRC|TGFB2|VDR	-5.289492669	0	6	0	0	-14.50507695	68.56590909090909
1	-5.884181719	GO:0007565	M1	1	0	GO Biological Processes	19	female pregnancy	19_GO:0022414 reproductive process	-5.884181719	17.338505747126437	9.648576515920793	30169	174	60	6	10	3.872983346207417	207|1636|2099|4313|4318|7421	AKT1|ACE|ESR1|MMP2|MMP9|VDR	-4.155405348	0	6	0	0	-14.50507695	68.56590909090909
1	-5.610057315	GO:0044703	M1	1	0	GO Biological Processes	19	multi-organism reproductive process	19_GO:0022414 reproductive process	-5.610057315	15.551030927835052	9.076444406485113	30169	194	60	6	10	3.872983346207417	207|1636|2099|4313|4318|7421	AKT1|ACE|ESR1|MMP2|MMP9|VDR	-3.927038435	0	6	0	0	-14.50507695	68.56590909090909
1	-5.525827753	GO:0060562	M1	1	0	GO Biological Processes	19	epithelial tube morphogenesis	19_GO:0032502 developmental process	-5.525827753	11.20928874734607	8.118064403091902	30169	314	60	7	11.666666666666666	4.144384867012947	650|836|2099|4233|6714|7042|7421	BMP2|CASP3|ESR1|MET|SRC|TGFB2|VDR	-3.862703701	0	6	0	0	-14.50507695	68.56590909090909
1	-5.496372255	GO:0044706	M1	1	0	GO Biological Processes	19	multi-multicellular organism process	19_GO:0032501 multicellular organismal process	-5.496372255	14.861576354679803	8.846000752515508	30169	203	60	6	10	3.872983346207417	207|1636|2099|4313|4318|7421	AKT1|ACE|ESR1|MMP2|MMP9|VDR	-3.838403095	0	6	0	0	-14.50507695	68.56590909090909
1	-5.095880166	GO:0048754	M1	1	0	GO Biological Processes	19	branching morphogenesis of an epithelial tube	19_GO:0032502 developmental process	-5.095880166	18.350973236009732	9.086418067150978	30169	137	60	5	8.333333333333334	3.568120160740314	650|2099|4233|6714|7421	BMP2|ESR1|MET|SRC|VDR	-3.485203107	0	6	0	0	-14.50507695	68.56590909090909
1	-4.95038249	GO:0060444	M1	1	0	GO Biological Processes	19	branching involved in mammary gland duct morphogenesis	19_GO:0032502 developmental process	-4.95038249	68.56590909090909	14.151993926192779	30169	22	60	3	5	2.8136571693556887	2099|6714|7421	ESR1|SRC|VDR	-3.361206882	0	6	0	0	-14.50507695	68.56590909090909
1	-4.70502058	GO:0061138	M1	1	0	GO Biological Processes	19	morphogenesis of a branching epithelium	19_GO:0032502 developmental process	-4.70502058	15.236868686868688	8.185921811	30169	165	60	5	8.333333333333334	3.568120160740314	650|2099|4233|6714|7421	BMP2|ESR1|MET|SRC|VDR	-3.145240652	0	6	0	0	-14.50507695	68.56590909090909
1	-4.58230488	GO:0001763	M1	1	0	GO Biological Processes	19	morphogenesis of a branching structure	19_GO:0032502 developmental process	-4.58230488	14.366190476190477	7.916080384099938	30169	175	60	5	8.333333333333334	3.568120160740314	650|2099|4233|6714|7421	BMP2|ESR1|MET|SRC|VDR	-3.040539747	0	6	0	0	-14.50507695	68.56590909090909
1	-4.534296778	GO:0060603	M1	1	0	GO Biological Processes	19	mammary gland duct morphogenesis	19_GO:0032502 developmental process	-4.534296778	50.281666666666666	12.055419129855233	30169	30	60	3	5	2.8136571693556887	2099|6714|7421	ESR1|SRC|VDR	-2.999340433	0	6	0	0	-14.50507695	68.56590909090909
1	-4.000057301	GO:0060443	M1	1	0	GO Biological Processes	19	mammary gland morphogenesis	19_GO:0032502 developmental process	-4.000057301	33.52111111111111	9.745767169421374	30169	45	60	3	5	2.8136571693556887	2099|6714|7421	ESR1|SRC|VDR	-2.56007647	0	6	0	0	-14.50507695	68.56590909090909
1	-3.605678526	GO:0060135	M1	1	0	GO Biological Processes	19	maternal process involved in female pregnancy	19_GO:0022414 reproductive process	-3.605678526	24.728688524590165	8.281298106605666	30169	61	60	3	5	2.8136571693556887	207|2099|7421	AKT1|ESR1|VDR	-2.230423024	0	6	0	0	-14.50507695	68.56590909090909
1	-14.0503735	GO:0002683	M1	1	0	GO Biological Processes	19	negative regulation of immune system process	19_GO:0002376 immune system process	-14.0503735	16.797884187082406	15.055611957151918	30169	449	60	15	25	5.5901699437494745	207|336|695|836|1803|3162|3558|4282|4321|5468|6714|7042|7376|8654|10062	AKT1|APOA2|BTK|CASP3|DPP4|HMOX1|IL2|MIF|MMP12|PPARG|SRC|TGFB2|NR1H2|PDE5A|NR1H3	-11.30936267	0	7	1	1	-14.0503735	77.35641025641026
1	-11.04305242	GO:0050865	M1	1	0	GO Biological Processes	19	regulation of cell activation	19_GO:0050789 regulation of biological process	-11.04305242	10.374484181568087	11.421723721974372	30169	727	60	15	25	5.5901699437494745	207|695|836|1803|3162|3558|3717|4282|4317|4846|5170|6352|6714|8654|10062	AKT1|BTK|CASP3|DPP4|HMOX1|IL2|JAK2|MIF|MMP8|NOS3|PDPK1|CCL5|SRC|PDE5A|NR1H3	-8.661063539	0	7	0	0	-14.0503735	77.35641025641026
1	-10.37687908	GO:0002694	M1	1	0	GO Biological Processes	19	regulation of leukocyte activation	19_GO:0002376 immune system process	-10.37687908	10.506616915422883	11.108629113667307	30169	670	60	14	23.333333333333332	5.4602943890247175	207|695|836|1803|3162|3558|3717|4282|4317|5170|6352|6714|8654|10062	AKT1|BTK|CASP3|DPP4|HMOX1|IL2|JAK2|MIF|MMP8|PDPK1|CCL5|SRC|PDE5A|NR1H3	-8.097195244	0	7	0	0	-14.0503735	77.35641025641026
1	-9.291943872	GO:0007162	M1	1	0	GO Biological Processes	19	negative regulation of cell adhesion	19_GO:0048519 negative regulation of biological process	-9.291943872	16.325216450216452	12.067867152911493	30169	308	60	10	16.666666666666668	4.811252243246882	207|650|836|3558|3717|4313|4321|5465|6714|8654	AKT1|BMP2|CASP3|IL2|JAK2|MMP2|MMP12|PPARA|SRC|PDE5A	-7.108096387	0	7	0	0	-14.0503735	77.35641025641026
1	-9.237708413	GO:0097190	M1	1	0	GO Biological Processes	19	apoptotic signaling pathway	19_GO:0023052 signaling	-9.237708413	16.115918803418804	11.980901078751314	30169	312	60	10	16.666666666666668	4.811252243246882	695|834|836|3094|3162|3558|3717|5170|5894|7042	BTK|CASP1|CASP3|HINT1|HMOX1|IL2|JAK2|PDPK1|RAF1|TGFB2	-7.07484542	0	7	0	0	-14.0503735	77.35641025641026
1	-8.509032839	GO:0070663	M1	1	0	GO Biological Processes	19	regulation of leukocyte proliferation	19_GO:0050789 regulation of biological process	-8.509032839	16.822862453531595	11.636605672540037	30169	269	60	9	15	4.6097722286464435	695|836|2950|3558|3717|3815|4282|6352|8654	BTK|CASP3|GSTP1|IL2|JAK2|KIT|MIF|CCL5|PDE5A	-6.428073951	0	7	0	0	-14.0503735	77.35641025641026
1	-7.371535546	GO:0022407	M1	1	0	GO Biological Processes	19	regulation of cell-cell adhesion	19_GO:0050789 regulation of biological process	-7.371535546	10.26156462585034	9.22695683	30169	490	60	10	16.666666666666668	4.811252243246882	207|650|836|1803|3558|3717|5465|6352|6714|8654	AKT1|BMP2|CASP3|DPP4|IL2|JAK2|PPARA|CCL5|SRC|PDE5A	-5.400850631	0	7	0	0	-14.0503735	77.35641025641026
1	-7.336487256	GO:1903522	M1	1	0	GO Biological Processes	19	regulation of blood circulation	19_GO:0032501 multicellular organismal process	-7.336487256	15.53101673101673	10.48427484389499	30169	259	60	8	13.333333333333334	4.388537257362556	1636|3558|3717|4313|4846|5144|7042|8654	ACE|IL2|JAK2|MMP2|NOS3|PDE4D|TGFB2|PDE5A	-5.372170277	0	7	0	0	-14.0503735	77.35641025641026
1	-7.244525503	GO:1903037	M1	1	0	GO Biological Processes	19	regulation of leukocyte cell-cell adhesion	19_GO:0050789 regulation of biological process	-7.244525503	12.003580901856763	9.597444411871932	30169	377	60	9	15	4.6097722286464435	207|836|1803|3558|3717|5465|6352|6714|8654	AKT1|CASP3|DPP4|IL2|JAK2|PPARA|CCL5|SRC|PDE5A	-5.301869312	0	7	0	0	-14.0503735	77.35641025641026
1	-6.808352135	GO:0022408	M1	1	0	GO Biological Processes	19	negative regulation of cell-cell adhesion	19_GO:0048519 negative regulation of biological process	-6.808352135	17.424339933993398	10.45544916703711	30169	202	60	7	11.666666666666666	4.144384867012947	207|650|836|3558|3717|5465|8654	AKT1|BMP2|CASP3|IL2|JAK2|PPARA|PDE5A	-4.941871922	0	7	0	0	-14.0503735	77.35641025641026
1	-6.740952829	GO:0051249	M1	1	0	GO Biological Processes	19	regulation of lymphocyte activation	19_GO:0002376 immune system process	-6.740952829	8.775159976730658	8.388240125293029	30169	573	60	10	16.666666666666668	4.811252243246882	207|695|836|1803|3558|3717|4282|6352|6714|8654	AKT1|BTK|CASP3|DPP4|IL2|JAK2|MIF|CCL5|SRC|PDE5A	-4.881163574	0	7	0	0	-14.0503735	77.35641025641026
1	-6.689405351	GO:0045822	M1	1	0	GO Biological Processes	19	negative regulation of heart contraction	19_GO:0048519 negative regulation of biological process	-6.689405351	77.35641025641026	17.387600730614242	30169	26	60	4	6.666666666666667	3.220305943597653	3558|3717|5144|8654	IL2|JAK2|PDE4D|PDE5A	-4.841680607	0	7	0	0	-14.0503735	77.35641025641026
1	-6.620414409	GO:0032740	M1	1	0	GO Biological Processes	19	positive regulation of interleukin-17 production	19_GO:0048518 positive regulation of biological process	-6.620414409	74.49135802469135	17.054258480908715	30169	27	60	4	6.666666666666667	3.220305943597653	695|3558|3717|9971	BTK|IL2|JAK2|NR1H4	-4.784428069	0	7	0	0	-14.0503735	77.35641025641026
1	-6.620414409	GO:1903523	M1	1	0	GO Biological Processes	19	negative regulation of blood circulation	19_GO:0048519 negative regulation of biological process	-6.620414409	74.49135802469135	17.054258480908715	30169	27	60	4	6.666666666666667	3.220305943597653	3558|3717|5144|8654	IL2|JAK2|PDE4D|PDE5A	-4.784428069	0	7	0	0	-14.0503735	77.35641025641026
1	-6.594418886	GO:0002696	M1	1	0	GO Biological Processes	19	positive regulation of leukocyte activation	19_GO:0002376 immune system process	-6.594418886	10.056333333333333	8.640567734	30169	450	60	9	15	4.6097722286464435	207|695|1803|3558|3717|4282|4317|6352|6714	AKT1|BTK|DPP4|IL2|JAK2|MIF|MMP8|CCL5|SRC	-4.762275885	0	7	0	0	-14.0503735	77.35641025641026
1	-6.543810141	GO:0050866	M1	1	0	GO Biological Processes	19	negative regulation of cell activation	19_GO:0048519 negative regulation of biological process	-6.543810141	15.926319758672697	9.941815167	30169	221	60	7	11.666666666666666	4.144384867012947	695|836|3162|3558|4846|8654|10062	BTK|CASP3|HMOX1|IL2|NOS3|PDE5A|NR1H3	-4.721129267	0	7	0	0	-14.0503735	77.35641025641026
1	-6.459512945	GO:0050867	M1	1	0	GO Biological Processes	19	positive regulation of cell activation	19_GO:0048518 positive regulation of biological process	-6.459512945	9.690256959314773	8.448875890565118	30169	467	60	9	15	4.6097722286464435	207|695|1803|3558|3717|4282|4317|6352|6714	AKT1|BTK|DPP4|IL2|JAK2|MIF|MMP8|CCL5|SRC	-4.642411949	0	7	0	0	-14.0503735	77.35641025641026
1	-6.329882876	GO:0045785	M1	1	0	GO Biological Processes	19	positive regulation of cell adhesion	19_GO:0048518 positive regulation of biological process	-6.329882876	9.349896694214875	8.266772300757884	30169	484	60	9	15	4.6097722286464435	207|998|1803|3558|3717|5879|6352|6714|7042	AKT1|CDC42|DPP4|IL2|JAK2|RAC1|CCL5|SRC|TGFB2	-4.525529384	0	7	0	0	-14.0503735	77.35641025641026
1	-6.314642201	GO:0050670	M1	1	0	GO Biological Processes	19	regulation of lymphocyte proliferation	19_GO:0002376 immune system process	-6.314642201	14.726847977684796	9.510801883	30169	239	60	7	11.666666666666666	4.144384867012947	695|836|3558|3717|4282|6352|8654	BTK|CASP3|IL2|JAK2|MIF|CCL5|PDE5A	-4.513863169	0	7	0	0	-14.0503735	77.35641025641026
1	-6.26621943	GO:0032944	M1	1	0	GO Biological Processes	19	regulation of mononuclear cell proliferation	19_GO:0050789 regulation of biological process	-6.26621943	14.484430727023318	9.421328276271822	30169	243	60	7	11.666666666666666	4.144384867012947	695|836|3558|3717|4282|6352|8654	BTK|CASP3|IL2|JAK2|MIF|CCL5|PDE5A	-4.477724293	0	7	0	0	-14.0503735	77.35641025641026
1	-6.104693761	GO:0050863	M1	1	0	GO Biological Processes	19	regulation of T cell activation	19_GO:0002376 immune system process	-6.104693761	10.69822695035461	8.447532399417415	30169	376	60	8	13.333333333333334	4.388537257362556	207|836|1803|3558|3717|6352|6714|8654	AKT1|CASP3|DPP4|IL2|JAK2|CCL5|SRC|PDE5A	-4.341406539	0	7	0	0	-14.0503735	77.35641025641026
1	-5.988116768	GO:0070665	M1	1	0	GO Biological Processes	19	positive regulation of leukocyte proliferation	19_GO:0048518 positive regulation of biological process	-5.988116768	18.065269461077843	9.871814851	30169	167	60	6	10	3.872983346207417	695|3558|3717|3815|4282|6352	BTK|IL2|JAK2|KIT|MIF|CCL5	-4.243992706	0	7	0	0	-14.0503735	77.35641025641026
1	-5.903793791	GO:0051251	M1	1	0	GO Biological Processes	19	positive regulation of lymphocyte activation	19_GO:0002376 immune system process	-5.903793791	10.056333333333333	8.139561159505405	30169	400	60	8	13.333333333333334	4.388537257362556	207|695|1803|3558|3717|4282|6352|6714	AKT1|BTK|DPP4|IL2|JAK2|MIF|CCL5|SRC	-4.171990965	0	7	0	0	-14.0503735	77.35641025641026
1	-5.855008389	GO:0070664	M1	1	0	GO Biological Processes	19	negative regulation of leukocyte proliferation	19_GO:0048519 negative regulation of biological process	-5.855008389	26.188368055555557	11.034381347474305	30169	96	60	5	8.333333333333334	3.568120160740314	695|836|2950|3558|8654	BTK|CASP3|GSTP1|IL2|PDE5A	-4.13073252	0	7	0	0	-14.0503735	77.35641025641026
1	-5.718113466	GO:0050778	M1	1	0	GO Biological Processes	19	positive regulation of immune response	19_GO:0002376 immune system process	-5.718113466	7.883885017421602	7.433290413635392	30169	574	60	9	15	4.6097722286464435	695|716|3558|3717|4321|5144|6352|6714|7042	BTK|C1S|IL2|JAK2|MMP12|PDE4D|CCL5|SRC|TGFB2	-4.019903086	0	7	0	0	-14.0503735	77.35641025641026
1	-5.589132796	GO:0032660	M1	1	0	GO Biological Processes	19	regulation of interleukin-17 production	19_GO:0032501 multicellular organismal process	-5.589132796	41.90138888888889	12.65973748905742	30169	48	60	4	6.666666666666667	3.220305943597653	695|3558|3717|9971	BTK|IL2|JAK2|NR1H4	-3.91551169	0	7	0	0	-14.0503735	77.35641025641026
1	-5.582244566	GO:0097191	M1	1	0	GO Biological Processes	19	extrinsic apoptotic signaling pathway	19_GO:0023052 signaling	-5.582244566	23.064984709480125	10.302037128058611	30169	109	60	5	8.333333333333334	3.568120160740314	3558|3717|5170|5894|7042	IL2|JAK2|PDPK1|RAF1|TGFB2	-3.909949551	0	7	0	0	-14.0503735	77.35641025641026
1	-5.558850866	GO:0002695	M1	1	0	GO Biological Processes	19	negative regulation of leukocyte activation	19_GO:0002376 immune system process	-5.558850866	15.236868686868688	8.972163449592136	30169	198	60	6	10	3.872983346207417	695|836|3162|3558|8654|10062	BTK|CASP3|HMOX1|IL2|PDE5A|NR1H3	-3.891820091	0	7	0	0	-14.0503735	77.35641025641026
1	-5.411608254	GO:0008016	M1	1	0	GO Biological Processes	19	regulation of heart contraction	19_GO:0032501 multicellular organismal process	-5.411608254	14.366190476190477	8.676695482669542	30169	210	60	6	10	3.872983346207417	3558|3717|4846|5144|7042|8654	IL2|JAK2|NOS3|PDE4D|TGFB2|PDE5A	-3.767507439	0	7	0	0	-14.0503735	77.35641025641026
1	-5.140738148	GO:0070228	M1	1	0	GO Biological Processes	19	regulation of lymphocyte apoptotic process	19_GO:0050789 regulation of biological process	-5.140738148	32.43978494623656	11.062222495922205	30169	62	60	4	6.666666666666667	3.220305943597653	695|3558|4282|6352	BTK|IL2|MIF|CCL5	-3.526600557	0	7	0	0	-14.0503735	77.35641025641026
1	-5.005971444	GO:0030888	M1	1	0	GO Biological Processes	19	regulation of B cell proliferation	19_GO:0002376 immune system process	-5.005971444	30.018905472636817	10.615036027520604	30169	67	60	4	6.666666666666667	3.220305943597653	695|836|3558|4282	BTK|CASP3|IL2|MIF	-3.406060091	0	7	0	0	-14.0503735	77.35641025641026
1	-4.990708443	GO:0070661	M1	1	0	GO Biological Processes	19	leukocyte proliferation	19_GO:0009987 cellular process	-4.990708443	17.458912037037038	8.837747335631374	30169	144	60	5	8.333333333333334	3.568120160740314	695|1636|3558|3815|8654	BTK|ACE|IL2|KIT|PDE5A	-3.393604191	0	7	0	0	-14.0503735	77.35641025641026
1	-4.969049282	GO:0050870	M1	1	0	GO Biological Processes	19	positive regulation of T cell activation	19_GO:0002376 immune system process	-4.969049282	12.019521912350598	7.8258956672551445	30169	251	60	6	10	3.872983346207417	207|1803|3558|3717|6352|6714	AKT1|DPP4|IL2|JAK2|CCL5|SRC	-3.373057181	0	7	0	0	-14.0503735	77.35641025641026
1	-4.961652519	GO:0050671	M1	1	0	GO Biological Processes	19	positive regulation of lymphocyte proliferation	19_GO:0002376 immune system process	-4.961652519	17.21974885844749	8.769891679755697	30169	146	60	5	8.333333333333334	3.568120160740314	695|3558|3717|4282|6352	BTK|IL2|JAK2|MIF|CCL5	-3.366769727	0	7	0	0	-14.0503735	77.35641025641026
1	-4.95038249	GO:0002902	M1	1	0	GO Biological Processes	19	regulation of B cell apoptotic process	19_GO:0050789 regulation of biological process	-4.95038249	68.56590909090909	14.151993926192779	30169	22	60	3	5	2.8136571693556887	695|3558|4282	BTK|IL2|MIF	-3.361206882	0	7	0	0	-14.0503735	77.35641025641026
1	-4.947282403	GO:1903038	M1	1	0	GO Biological Processes	19	negative regulation of leukocyte cell-cell adhesion	19_GO:0048519 negative regulation of biological process	-4.947282403	17.10260770975057	8.736465956578826	30169	147	60	5	8.333333333333334	3.568120160740314	207|836|3558|5465|8654	AKT1|CASP3|IL2|PPARA|PDE5A	-3.361173536	0	7	0	0	-14.0503735	77.35641025641026
1	-4.918850665	GO:0032946	M1	1	0	GO Biological Processes	19	positive regulation of mononuclear cell proliferation	19_GO:0048518 positive regulation of biological process	-4.918850665	16.873042505592842	8.670590758594807	30169	149	60	5	8.333333333333334	3.568120160740314	695|3558|3717|4282|6352	BTK|IL2|JAK2|MIF|CCL5	-3.337063171	0	7	0	0	-14.0503735	77.35641025641026
1	-4.744785782	GO:1903039	M1	1	0	GO Biological Processes	19	positive regulation of leukocyte cell-cell adhesion	19_GO:0048518 positive regulation of biological process	-4.744785782	10.970545454545455	7.414706564802848	30169	275	60	6	10	3.872983346207417	207|1803|3558|3717|6352|6714	AKT1|DPP4|IL2|JAK2|CCL5|SRC	-3.177793206	0	7	0	0	-14.0503735	77.35641025641026
1	-4.555844067	GO:0050672	M1	1	0	GO Biological Processes	19	negative regulation of lymphocyte proliferation	19_GO:0002376 immune system process	-4.555844067	23.11800766283525	9.222591997048891	30169	87	60	4	6.666666666666667	3.220305943597653	695|836|3558|8654	BTK|CASP3|IL2|PDE5A	-3.016035219	0	7	0	0	-14.0503735	77.35641025641026
1	-4.536284257	GO:0032945	M1	1	0	GO Biological Processes	19	negative regulation of mononuclear cell proliferation	19_GO:0048519 negative regulation of biological process	-4.536284257	22.85530303030303	9.165428056356031	30169	88	60	4	6.666666666666667	3.220305943597653	695|836|3558|8654	BTK|CASP3|IL2|PDE5A	-2.999340433	0	7	0	0	-14.0503735	77.35641025641026
1	-4.500776798	GO:0042129	M1	1	0	GO Biological Processes	19	regulation of T cell proliferation	19_GO:0002376 immune system process	-4.500776798	13.81364468864469	7.740028867132934	30169	182	60	5	8.333333333333334	3.568120160740314	836|3558|3717|6352|8654	CASP3|IL2|JAK2|CCL5|PDE5A	-2.967746374	0	7	0	0	-14.0503735	77.35641025641026
1	-4.441866408	GO:2000106	M1	1	0	GO Biological Processes	19	regulation of leukocyte apoptotic process	19_GO:0050789 regulation of biological process	-4.441866408	21.62652329749104	8.893202612847723	30169	93	60	4	6.666666666666667	3.220305943597653	695|3558|4282|6352	BTK|IL2|MIF|CCL5	-2.92021553	0	7	0	0	-14.0503735	77.35641025641026
1	-4.36144724	GO:0022409	M1	1	0	GO Biological Processes	19	positive regulation of cell-cell adhesion	19_GO:0048518 positive regulation of biological process	-4.36144724	9.369254658385094	6.740080674743926	30169	322	60	6	10	3.872983346207417	207|1803|3558|3717|6352|6714	AKT1|DPP4|IL2|JAK2|CCL5|SRC	-2.849056723	0	7	0	0	-14.0503735	77.35641025641026
1	-4.256704205	GO:0070229	M1	1	0	GO Biological Processes	19	negative regulation of lymphocyte apoptotic process	19_GO:0048519 negative regulation of biological process	-4.256704205	40.76891891891892	10.80516459712761	30169	37	60	3	5	2.8136571693556887	3558|4282|6352	IL2|MIF|CCL5	-2.763140545	0	7	0	0	-14.0503735	77.35641025641026
1	-4.168790147	GO:0001775	M1	1	0	GO Biological Processes	19	cell activation	19_GO:0009987 cellular process	-4.168790147	5.787817745803357	5.700476923	30169	695	60	8	13.333333333333334	4.388537257362556	695|1803|3558|3717|3815|6352|6714|8654	BTK|DPP4|IL2|JAK2|KIT|CCL5|SRC|PDE5A	-2.688276448	0	7	0	0	-14.0503735	77.35641025641026
1	-4.024069783	GO:0032649	M1	1	0	GO Biological Processes	19	regulation of interferon-gamma production	19_GO:0032501 multicellular organismal process	-4.024069783	16.90140056022409	7.758671052177947	30169	119	60	4	6.666666666666667	3.220305943597653	3558|3717|5144|9971	IL2|JAK2|PDE4D|NR1H4	-2.580193907	0	7	0	0	-14.0503735	77.35641025641026
1	-4.000057301	GO:0030890	M1	1	0	GO Biological Processes	19	positive regulation of B cell proliferation	19_GO:0002376 immune system process	-4.000057301	33.52111111111111	9.745767169421374	30169	45	60	3	5	2.8136571693556887	695|3558|4282	BTK|IL2|MIF	-2.56007647	0	7	0	0	-14.0503735	77.35641025641026
1	-3.847973251	GO:0045321	M1	1	0	GO Biological Processes	19	leukocyte activation	19_GO:0002376 immune system process	-3.847973251	6.121246376811594	5.534883400924199	30169	575	60	7	11.666666666666666	4.144384867012947	695|1803|3558|3717|3815|6352|8654	BTK|DPP4|IL2|JAK2|KIT|CCL5|PDE5A	-2.435778723	0	7	0	0	-14.0503735	77.35641025641026
1	-3.837499514	GO:0002702	M1	1	0	GO Biological Processes	19	positive regulation of production of molecular mediator of immune response	19_GO:0002376 immune system process	-3.837499514	15.122305764411028	7.2863680055375415	30169	133	60	4	6.666666666666667	3.220305943597653	695|3558|3815|4282	BTK|IL2|KIT|MIF	-2.428566369	0	7	0	0	-14.0503735	77.35641025641026
1	-3.837138736	GO:0007259	M1	1	0	GO Biological Processes	19	receptor signaling pathway via JAK-STAT	19_GO:0023052 signaling	-3.837138736	29.577450980392157	9.117929524869774	30169	51	60	3	5	2.8136571693556887	3558|3717|6772	IL2|JAK2|STAT1	-2.428566369	0	7	0	0	-14.0503735	77.35641025641026
1	-3.81194533	GO:0097696	M1	1	0	GO Biological Processes	19	receptor signaling pathway via STAT	19_GO:0023052 signaling	-3.81194533	29.008653846153848	9.023785692563699	30169	52	60	3	5	2.8136571693556887	3558|3717|6772	IL2|JAK2|STAT1	-2.40481341	0	7	0	0	-14.0503735	77.35641025641026
1	-3.739297847	GO:2000107	M1	1	0	GO Biological Processes	19	negative regulation of leukocyte apoptotic process	19_GO:0048519 negative regulation of biological process	-3.739297847	27.426363636363636	8.756594673959325	30169	55	60	3	5	2.8136571693556887	3558|4282|6352	IL2|MIF|CCL5	-2.346313579	0	7	0	0	-14.0503735	77.35641025641026
1	-3.469704705	GO:0051250	M1	1	0	GO Biological Processes	19	negative regulation of lymphocyte activation	19_GO:0002376 immune system process	-3.469704705	12.116064257028112	6.410965955758922	30169	166	60	4	6.666666666666667	3.220305943597653	695|836|3558|8654	BTK|CASP3|IL2|PDE5A	-2.107610649	0	7	0	0	-14.0503735	77.35641025641026
1	-3.307455602	GO:0032729	M1	1	0	GO Biological Processes	19	positive regulation of interferon-gamma production	19_GO:0048518 positive regulation of biological process	-3.307455602	19.59025974025974	7.291317547004027	30169	77	60	3	5	2.8136571693556887	3558|3717|5144	IL2|JAK2|PDE4D	-1.966406389	0	7	0	0	-14.0503735	77.35641025641026
1	-3.133019509	GO:0050864	M1	1	0	GO Biological Processes	19	regulation of B cell activation	19_GO:0002376 immune system process	-3.133019509	9.859150326797385	5.667620113062418	30169	204	60	4	6.666666666666667	3.220305943597653	695|836|3558|4282	BTK|CASP3|IL2|MIF	-1.81054671	0	7	0	0	-14.0503735	77.35641025641026
1	-2.904043836	GO:0042102	M1	1	0	GO Biological Processes	19	positive regulation of T cell proliferation	19_GO:0002376 immune system process	-2.904043836	14.230660377358491	6.091426590574075	30169	106	60	3	5	2.8136571693556887	3558|3717|6352	IL2|JAK2|CCL5	-1.606854575	0	7	0	0	-14.0503735	77.35641025641026
1	-2.813261323	GO:0002824	M1	1	0	GO Biological Processes	19	positive regulation of adaptive immune response based on somatic recombination of immune receptors built from immunoglobulin superfamily domains	19_GO:0002376 immune system process	-2.813261323	13.23201754385965	5.841076226623846	30169	114	60	3	5	2.8136571693556887	695|3558|3717	BTK|IL2|JAK2	-1.526550786	0	7	0	0	-14.0503735	77.35641025641026
1	-2.749518271	GO:0002821	M1	1	0	GO Biological Processes	19	positive regulation of adaptive immune response	19_GO:0002376 immune system process	-2.749518271	12.570416666666667	5.6692463484003355	30169	120	60	3	5	2.8136571693556887	695|3558|3717	BTK|IL2|JAK2	-1.468222948	0	7	0	0	-14.0503735	77.35641025641026
1	-2.689090471	GO:0032943	M1	1	0	GO Biological Processes	19	mononuclear cell proliferation	19_GO:0009987 cellular process	-2.689090471	11.971825396825396	5.509259515488903	30169	126	60	3	5	2.8136571693556887	1636|3558|8654	ACE|IL2|PDE5A	-1.415264769	0	7	0	0	-14.0503735	77.35641025641026
1	-2.669629527	GO:0050868	M1	1	0	GO Biological Processes	19	negative regulation of T cell activation	19_GO:0002376 immune system process	-2.669629527	11.78476563	5.458322886	30169	128	60	3	5	2.8136571693556887	836|3558|8654	CASP3|IL2|PDE5A	-1.398440716	0	7	0	0	-14.0503735	77.35641025641026
1	-2.659380353	GO:0046649	M1	1	0	GO Biological Processes	19	lymphocyte activation	19_GO:0002376 immune system process	-2.659380353	5.477305737109659	4.3149174104450285	30169	459	60	5	8.333333333333334	3.568120160740314	695|1803|3558|3815|8654	BTK|DPP4|IL2|KIT|PDE5A	-1.388717004	0	7	0	0	-14.0503735	77.35641025641026
1	-2.530715744	GO:0042110	M1	1	0	GO Biological Processes	19	T cell activation	19_GO:0002376 immune system process	-2.530715744	6.7492170022371365	4.452384594710738	30169	298	60	4	6.666666666666667	3.220305943597653	1803|3558|3815|8654	DPP4|IL2|KIT|PDE5A	-1.269403594	0	7	0	0	-14.0503735	77.35641025641026
1	-2.434936317	GO:0050871	M1	1	0	GO Biological Processes	19	positive regulation of B cell activation	19_GO:0002376 immune system process	-2.434936317	9.731935483870968	4.865361870600391	30169	155	60	3	5	2.8136571693556887	695|3558|4282	BTK|IL2|MIF	-1.18177061	0	7	0	0	-14.0503735	77.35641025641026
1	-2.240890687	GO:0002822	M1	1	0	GO Biological Processes	19	regulation of adaptive immune response based on somatic recombination of immune receptors built from immunoglobulin superfamily domains	19_GO:0002376 immune system process	-2.240890687	8.288186813186813	4.402398981229293	30169	182	60	3	5	2.8136571693556887	695|3558|3717	BTK|IL2|JAK2	-1.003086683	0	7	0	0	-14.0503735	77.35641025641026
1	-2.140247757	GO:0002819	M1	1	0	GO Biological Processes	19	regulation of adaptive immune response	19_GO:0002376 immune system process	-2.140247757	7.618434343434344	4.170978606022922	30169	198	60	3	5	2.8136571693556887	695|3558|3717	BTK|IL2|JAK2	-0.910642781	0	7	0	0	-14.0503735	77.35641025641026
1	-2.122377672	GO:0007204	M1	1	0	GO Biological Processes	19	positive regulation of cytosolic calcium ion concentration	19_GO:0065007 biological regulation	-2.122377672	7.504726368159204	4.130464555484925	30169	201	60	3	5	2.8136571693556887	2099|3558|3717	ESR1|IL2|JAK2	-0.894203651	0	7	0	0	-14.0503735	77.35641025641026
1	-13.54938779	GO:0001819	M1	1	0	GO Biological Processes	19	positive regulation of cytokine production	19_GO:0048518 positive regulation of biological process	-13.54938779	15.51903292	14.40464791927879	30169	486	60	15	25	5.5901699437494745	336|695|834|3162|3558|3717|3815|4282|4317|4321|4843|5144|6714|6772|9971	APOA2|BTK|CASP1|HMOX1|IL2|JAK2|KIT|MIF|MMP8|MMP12|NOS2|PDE4D|SRC|STAT1|NR1H4	-10.86636891	0	8	1	1	-13.54938779	30.169
1	-7.224952272	GO:0002697	M1	1	0	GO Biological Processes	19	regulation of immune effector process	19_GO:0002376 immune system process	-7.224952272	11.940237467018468	9.567794112663497	30169	379	60	9	15	4.6097722286464435	336|695|3162|3558|3815|4282|4843|5170|7042	APOA2|BTK|HMOX1|IL2|KIT|MIF|NOS2|PDPK1|TGFB2	-5.287203415	0	8	0	0	-13.54938779	30.169
1	-7.036593266	GO:0002700	M1	1	0	GO Biological Processes	19	regulation of production of molecular mediator of immune response	19_GO:0002376 immune system process	-7.036593266	18.822014260249553	10.913096845075353	30169	187	60	7	11.666666666666666	4.144384867012947	336|695|3162|3558|3815|4282|7042	APOA2|BTK|HMOX1|IL2|KIT|MIF|TGFB2	-5.131725636	0	8	0	0	-13.54938779	30.169
1	-6.877101673	GO:0002718	M1	1	0	GO Biological Processes	19	regulation of cytokine production involved in immune response	19_GO:0002376 immune system process	-6.877101673	25.566949152542374	11.936128494548822	30169	118	60	6	10	3.872983346207417	336|695|3162|3815|4282|7042	APOA2|BTK|HMOX1|KIT|MIF|TGFB2	-4.996428852	0	8	0	0	-13.54938779	30.169
1	-6.058386134	GO:0002699	M1	1	0	GO Biological Processes	19	positive regulation of immune effector process	19_GO:0002376 immune system process	-6.058386134	13.485504469987227	9.043434162515592	30169	261	60	7	11.666666666666666	4.144384867012947	695|3162|3558|3815|4282|4843|5170	BTK|HMOX1|IL2|KIT|MIF|NOS2|PDPK1	-4.304786179	0	8	0	0	-13.54938779	30.169
1	-5.069420421	GO:0002703	M1	1	0	GO Biological Processes	19	regulation of leukocyte mediated immunity	19_GO:0002376 immune system process	-5.069420421	12.518257261410788	8.014144468451196	30169	241	60	6	10	3.872983346207417	695|3162|3558|3815|4843|5170	BTK|HMOX1|IL2|KIT|NOS2|PDPK1	-3.462176538	0	8	0	0	-13.54938779	30.169
1	-5.065413239	GO:0046903	M1	1	0	GO Biological Processes	19	secretion	19_GO:0051179 localization	-5.065413239	7.7356410256410255	6.916339438302349	30169	520	60	8	13.333333333333334	4.388537257362556	695|1636|2066|3815|4843|5894|6352|7421	BTK|ACE|ERBB4|KIT|NOS2|RAF1|CCL5|VDR	-3.459307743	0	8	0	0	-13.54938779	30.169
1	-4.003128899	GO:0002764	M1	1	0	GO Biological Processes	19	immune response-regulating signaling pathway	19_GO:0002376 immune system process	-4.003128899	8.066577540106952	6.138665287820638	30169	374	60	6	10	3.872983346207417	695|834|3815|5144|6714|9971	BTK|CASP1|KIT|PDE4D|SRC|NR1H4	-2.560815236	0	8	0	0	-13.54938779	30.169
1	-3.862853774	GO:0038093	M1	1	0	GO Biological Processes	19	Fc receptor signaling pathway	19_GO:0002376 immune system process	-3.862853774	30.169	9.214822784067458	30169	50	60	3	5	2.8136571693556887	695|3815|6714	BTK|KIT|SRC	-2.447739609	0	8	0	0	-13.54938779	30.169
1	-3.751894015	GO:0002705	M1	1	0	GO Biological Processes	19	positive regulation of leukocyte mediated immunity	19_GO:0002376 immune system process	-3.751894015	14.366190476190477	7.076230118773541	30169	140	60	4	6.666666666666667	3.220305943597653	695|3558|3815|4843	BTK|IL2|KIT|NOS2	-2.356116846	0	8	0	0	-13.54938779	30.169
1	-3.69313192	GO:0002444	M1	1	0	GO Biological Processes	19	myeloid leukocyte mediated immunity	19_GO:0002376 immune system process	-3.69313192	26.46403509	8.590047593357884	30169	57	60	3	5	2.8136571693556887	695|1636|3815	BTK|ACE|KIT	-2.308420177	0	8	0	0	-13.54938779	30.169
1	-3.558396207	GO:0002252	M1	1	0	GO Biological Processes	19	immune effector process	19_GO:0002376 immune system process	-3.558396207	6.674557522123894	5.426245729727746	30169	452	60	6	10	3.872983346207417	695|716|1636|3558|3815|6714	BTK|C1S|ACE|IL2|KIT|SRC	-2.186468649	0	8	0	0	-13.54938779	30.169
1	-2.897069103	GO:0032940	M1	1	0	GO Biological Processes	19	secretion by cell	19_GO:0051179 localization	-2.897069103	6.207613169	4.710004252906834	30169	405	60	5	8.333333333333334	3.568120160740314	695|3815|4843|5894|6352	BTK|KIT|NOS2|RAF1|CCL5	-1.600437702	0	8	0	0	-13.54938779	30.169
1	-2.655288488	GO:0140352	M1	1	0	GO Biological Processes	19	export from cell	19_GO:0051179 localization	-2.655288488	5.465398550724638	4.308199887975182	30169	460	60	5	8.333333333333334	3.568120160740314	695|3815|4843|5894|6352	BTK|KIT|NOS2|RAF1|CCL5	-1.385149966	0	8	0	0	-13.54938779	30.169
1	-2.573125555	GO:0002443	M1	1	0	GO Biological Processes	19	leukocyte mediated immunity	19_GO:0002376 immune system process	-2.573125555	6.935402298850574	4.533846886958952	30169	290	60	4	6.666666666666667	3.220305943597653	695|716|1636|3815	BTK|C1S|ACE|KIT	-1.309235983	0	8	0	0	-13.54938779	30.169
1	-2.562400865	GO:0002768	M1	1	0	GO Biological Processes	19	immune response-regulating cell surface receptor signaling pathway	19_GO:0002376 immune system process	-2.562400865	6.887899543378995	4.513194423869001	30169	292	60	4	6.666666666666667	3.220305943597653	695|3815|5144|6714	BTK|KIT|PDE4D|SRC	-1.299028002	0	8	0	0	-13.54938779	30.169
1	-2.41560042	GO:1903131	M1	1	0	GO Biological Processes	19	mononuclear cell differentiation	19_GO:0002376 immune system process	-2.41560042	6.265628245067497	4.2339508459380015	30169	321	60	4	6.666666666666667	3.220305943597653	695|3558|3815|5468	BTK|IL2|KIT|PPARG	-1.163442357	0	8	0	0	-13.54938779	30.169
1	-2.340910004	GO:0002253	M1	1	0	GO Biological Processes	19	activation of immune response	19_GO:0002376 immune system process	-2.340910004	5.968150346191889	4.094201511634732	30169	337	60	4	6.666666666666667	3.220305943597653	695|716|5144|6714	BTK|C1S|PDE4D|SRC	-1.094252578	0	8	0	0	-13.54938779	30.169
1	-2.254151515	GO:0023061	M1	1	0	GO Biological Processes	19	signal release	19_GO:0051179 localization	-2.254151515	8.380277777777778	4.433315992748212	30169	180	60	3	5	2.8136571693556887	695|4843|5894	BTK|NOS2|RAF1	-1.015372663	0	8	0	0	-13.54938779	30.169
1	-2.189402441	GO:0002366	M1	1	0	GO Biological Processes	19	leukocyte activation involved in immune response	19_GO:0002376 immune system process	-2.189402441	7.939210526315789	4.2833051172758125	30169	190	60	3	5	2.8136571693556887	695|3558|3815	BTK|IL2|KIT	-0.956921333	0	8	0	0	-13.54938779	30.169
1	-2.164545577	GO:0002263	M1	1	0	GO Biological Processes	19	cell activation involved in immune response	19_GO:0002376 immune system process	-2.164545577	7.775515463917526	4.226338995	30169	194	60	3	5	2.8136571693556887	695|3558|3815	BTK|IL2|KIT	-0.933984006	0	8	0	0	-13.54938779	30.169
1	-12.79064888	GO:0060191	M1	1	0	GO Biological Processes	19	regulation of lipase activity	19_GO:0065007 biological regulation	-12.79064888	50.28166666666666	20.90141382154094	30169	90	60	9	15	4.6097722286464435	336|1956|2099|2260|3815|5170|6352|7376|10062	APOA2|EGFR|ESR1|FGFR1|KIT|PDPK1|CCL5|NR1H2|NR1H3	-10.17068175	0	9	1	1	-12.79064888	59.154901960784315
1	-11.99377208	GO:0060193	M1	1	0	GO Biological Processes	19	positive regulation of lipase activity	19_GO:0065007 biological regulation	-11.99377208	59.154901960784315	21.431424640347032	30169	68	60	8	13.333333333333334	4.388537257362556	1956|2099|2260|3815|5170|6352|7376|10062	EGFR|ESR1|FGFR1|KIT|PDPK1|CCL5|NR1H2|NR1H3	-9.486844464	0	9	0	0	-12.79064888	59.154901960784315
1	-11.11766225	GO:0051345	M1	1	0	GO Biological Processes	19	positive regulation of hydrolase activity	19_GO:0065007 biological regulation	-11.11766225	11.95149971703452	11.982098292014815	30169	589	60	14	23.333333333333332	5.4602943890247175	207|208|650|834|1956|2099|2260|3717|3815|5170|5468|6352|7376|10062	AKT1|AKT2|BMP2|CASP1|EGFR|ESR1|FGFR1|JAK2|KIT|PDPK1|PPARG|CCL5|NR1H2|NR1H3	-8.721885083	0	9	0	0	-12.79064888	59.154901960784315
1	-8.890727169	GO:0010518	M1	1	0	GO Biological Processes	19	positive regulation of phospholipase activity	19_GO:0065007 biological regulation	-8.890727169	54.85272727272727	17.844547638240137	30169	55	60	6	10	3.872983346207417	1956|2099|2260|3815|5170|6352	EGFR|ESR1|FGFR1|KIT|PDPK1|CCL5	-6.78534368	0	9	0	0	-12.79064888	59.154901960784315
1	-8.401938742	GO:0010517	M1	1	0	GO Biological Processes	19	regulation of phospholipase activity	19_GO:0065007 biological regulation	-8.401938742	45.71060606060606	16.23223622826411	30169	66	60	6	10	3.872983346207417	1956|2099|2260|3815|5170|6352	EGFR|ESR1|FGFR1|KIT|PDPK1|CCL5	-6.340874682	0	9	0	0	-12.79064888	59.154901960784315
1	-5.912175611	GO:0010863	M1	1	0	GO Biological Processes	19	positive regulation of phospholipase C activity	19_GO:0065007 biological regulation	-5.912175611	50.281666666666666	13.922708900898055	30169	40	60	4	6.666666666666667	3.220305943597653	1956|2099|2260|3815	EGFR|ESR1|FGFR1|KIT	-4.178851612	0	9	0	0	-12.79064888	59.154901960784315
1	-5.825417098	GO:1900274	M1	1	0	GO Biological Processes	19	regulation of phospholipase C activity	19_GO:0065007 biological regulation	-5.825417098	47.887301587301586	13.573837943218999	30169	42	60	4	6.666666666666667	3.220305943597653	1956|2099|2260|3815	EGFR|ESR1|FGFR1|KIT	-4.108539951	0	9	0	0	-12.79064888	59.154901960784315
1	-4.555844067	GO:0048145	M1	1	0	GO Biological Processes	19	regulation of fibroblast proliferation	19_GO:0050789 regulation of biological process	-4.555844067	23.11800766283525	9.222591997048891	30169	87	60	4	6.666666666666667	3.220305943597653	1956|2099|2950|4282	EGFR|ESR1|GSTP1|MIF	-3.016035219	0	9	0	0	-12.79064888	59.154901960784315
1	-4.000057301	GO:0060964	M1	1	0	GO Biological Processes	19	regulation of miRNA-mediated gene silencing	19_GO:0048519 negative regulation of biological process	-4.000057301	33.52111111111111	9.745767169421374	30169	45	60	3	5	2.8136571693556887	1956|2099|5468	EGFR|ESR1|PPARG	-2.56007647	0	9	0	0	-12.79064888	59.154901960784315
1	-3.943350932	GO:1900368	M1	1	0	GO Biological Processes	19	regulation of post-transcriptional gene silencing by RNA	19_GO:0048519 negative regulation of biological process	-3.943350932	32.09468085106383	9.523439991652566	30169	47	60	3	5	2.8136571693556887	1956|2099|5468	EGFR|ESR1|PPARG	-2.513336696	0	9	0	0	-12.79064888	59.154901960784315
1	-3.915936239	GO:0060147	M1	1	0	GO Biological Processes	19	regulation of post-transcriptional gene silencing	19_GO:0048519 negative regulation of biological process	-3.915936239	31.426041666666666	9.417423485972652	30169	48	60	3	5	2.8136571693556887	1956|2099|5468	EGFR|ESR1|PPARG	-2.489288146	0	9	0	0	-12.79064888	59.154901960784315
1	-3.862853774	GO:0060966	M1	1	0	GO Biological Processes	19	regulation of gene silencing by RNA	19_GO:0048519 negative regulation of biological process	-3.862853774	30.169	9.214822784067458	30169	50	60	3	5	2.8136571693556887	1956|2099|5468	EGFR|ESR1|PPARG	-2.447739609	0	9	0	0	-12.79064888	59.154901960784315
1	-3.787253278	GO:0048146	M1	1	0	GO Biological Processes	19	positive regulation of fibroblast proliferation	19_GO:0048518 positive regulation of biological process	-3.787253278	28.461320754716983	8.932261530977943	30169	53	60	3	5	2.8136571693556887	1956|2099|4282	EGFR|ESR1|MIF	-2.384414255	0	9	0	0	-12.79064888	59.154901960784315
1	-3.489672469	GO:0050673	M1	1	0	GO Biological Processes	19	epithelial cell proliferation	19_GO:0009987 cellular process	-3.489672469	12.263821138211382	6.456714346555467	30169	164	60	4	6.666666666666667	3.220305943597653	1956|2099|3162|3815	EGFR|ESR1|HMOX1|KIT	-2.124977839	0	9	0	0	-12.79064888	59.154901960784315
1	-3.033254304	GO:0000165	M1	1	0	GO Biological Processes	19	MAPK cascade	19_GO:0023052 signaling	-3.033254304	9.268509984639017	5.456886585526958	30169	217	60	4	6.666666666666667	3.220305943597653	1956|2260|5894|6352	EGFR|FGFR1|RAF1|CCL5	-1.721880422	0	9	0	0	-12.79064888	59.154901960784315
1	-12.72643243	GO:1902532	M1	1	0	GO Biological Processes	19	negative regulation of intracellular signal transduction	19_GO:0023052 signaling	-12.72643243	13.614169675090253	13.376989968371516	30169	554	60	15	25	5.5901699437494745	207|650|2099|2950|3480|4233|4282|4318|5144|5465|5468|6714|6772|7042|9971	AKT1|BMP2|ESR1|GSTP1|IGF1R|MET|MIF|MMP9|PDE4D|PPARA|PPARG|SRC|STAT1|TGFB2|NR1H4	-10.11804716	0	10	1	1	-12.72643243	13.614169675090253
1	-8.639504934	GO:0030855	M1	1	0	GO Biological Processes	19	epithelial cell differentiation	19_GO:0032502 developmental process	-8.639504934	9.940362438220758	9.933065139427061	30169	607	60	12	20	5.163977794943222	207|208|650|836|998|2066|2099|4233|5144|5170|5468|6714	AKT1|AKT2|BMP2|CASP3|CDC42|ERBB4|ESR1|MET|PDE4D|PDPK1|PPARG|SRC	-6.54475776	0	10	0	0	-12.72643243	13.614169675090253
1	-4.433520842	GO:0002064	M1	1	0	GO Biological Processes	19	epithelial cell development	19_GO:0032502 developmental process	-4.433520842	13.372783687943263	7.596683044173615	30169	188	60	5	8.333333333333334	3.568120160740314	2099|4233|5144|5170|6714	ESR1|MET|PDE4D|PDPK1|SRC	-2.912804937	0	10	0	0	-12.72643243	13.614169675090253
1	-12.50014775	GO:0030522	M1	1	0	GO Biological Processes	19	intracellular receptor signaling pathway	19_GO:0023052 signaling	-12.50014775	34.43949771689498	18.08047555865036	30169	146	60	10	16.666666666666668	4.811252243246882	2099|3717|5465|5468|6714|7376|7421|8856|9971|10062	ESR1|JAK2|PPARA|PPARG|SRC|NR1H2|VDR|NR1I2|NR1H4|NR1H3	-9.924762743	0	11	1	1	-12.50014775	34.43949771689498
1	-9.648857985	GO:0048545	M1	1	0	GO Biological Processes	19	response to steroid hormone	19_GO:0050896 response to stimulus	-9.648857985	17.767373380447587	12.651006421798957	30169	283	60	10	16.666666666666668	4.811252243246882	336|836|1636|2099|3480|3717|5465|6714|7042|10062	APOA2|CASP3|ACE|ESR1|IGF1R|JAK2|PPARA|SRC|TGFB2|NR1H3	-7.43381698	0	11	0	0	-12.50014775	34.43949771689498
1	-8.142071219	GO:1901654	M1	1	0	GO Biological Processes	19	response to ketone	19_GO:0050896 response to stimulus	-8.142071219	19.71830065359477	11.974987820870899	30169	204	60	8	13.333333333333334	4.388537257362556	207|1636|1728|3480|3717|6714|7042|10062	AKT1|ACE|NQO1|IGF1R|JAK2|SRC|TGFB2|NR1H3	-6.100030396	0	11	0	0	-12.50014775	34.43949771689498
1	-6.667354163	GO:0009755	M1	1	0	GO Biological Processes	19	hormone-mediated signaling pathway	19_GO:0023052 signaling	-6.667354163	23.56953125	11.422759958035414	30169	128	60	6	10	3.872983346207417	2099|3717|5465|5468|6714|10062	ESR1|JAK2|PPARA|PPARG|SRC|NR1H3	-4.825538279	0	11	0	0	-12.50014775	34.43949771689498
1	-6.261063084	GO:0071383	M1	1	0	GO Biological Processes	19	cellular response to steroid hormone stimulus	19_GO:0050896 response to stimulus	-6.261063084	20.112666666666666	10.475373669786286	30169	150	60	6	10	3.872983346207417	1636|2099|3480|3717|5465|6714	ACE|ESR1|IGF1R|JAK2|PPARA|SRC	-4.476014746	0	11	0	0	-12.50014775	34.43949771689498
1	-5.682884988	GO:1901655	M1	1	0	GO Biological Processes	19	cellular response to ketone	19_GO:0050896 response to stimulus	-5.682884988	24.173878205128208	10.567822368237483	30169	104	60	5	8.333333333333334	3.568120160740314	207|1636|3480|3717|6714	AKT1|ACE|IGF1R|JAK2|SRC	-3.987476519	0	11	0	0	-12.50014775	34.43949771689498
1	-4.78804965	GO:0043401	M1	1	0	GO Biological Processes	19	steroid hormone mediated signaling pathway	19_GO:0023052 signaling	-4.78804965	26.46403509	9.922063374978022	30169	76	60	4	6.666666666666667	3.220305943597653	2099|3717|5465|6714	ESR1|JAK2|PPARA|SRC	-3.216881132	0	11	0	0	-12.50014775	34.43949771689498
1	-4.58230488	GO:0010469	M1	1	0	GO Biological Processes	19	regulation of signaling receptor activity	19_GO:0023052 signaling	-4.58230488	14.366190476190477	7.916080384099938	30169	175	60	5	8.333333333333334	3.568120160740314	3717|5144|5465|5468|6714	JAK2|PDE4D|PPARA|PPARG|SRC	-3.040539747	0	11	0	0	-12.50014775	34.43949771689498
1	-3.715999374	GO:0030518	M1	1	0	GO Biological Processes	19	intracellular steroid hormone receptor signaling pathway	19_GO:0023052 signaling	-3.715999374	26.936607142857145	8.672231935437066	30169	56	60	3	5	2.8136571693556887	2099|3717|6714	ESR1|JAK2|SRC	-2.326481161	0	11	0	0	-12.50014775	34.43949771689498
1	-12.33339269	GO:0044057	M1	1	0	GO Biological Processes	19	regulation of system process	19_GO:0032501 multicellular organismal process	-12.33339269	12.783474576271187	12.903524486859542	30169	590	60	15	25	5.5901699437494745	336|1636|3558|3717|3815|4313|4846|5144|5465|5468|6714|7042|7376|8654|10062	APOA2|ACE|IL2|JAK2|KIT|MMP2|NOS3|PDE4D|PPARA|PPARG|SRC|TGFB2|NR1H2|PDE5A|NR1H3	-9.778692291	0	12	1	1	-12.33339269	28.461320754716983
1	-12.21510771	GO:0036293	M1	1	0	GO Biological Processes	19	response to decreased oxygen levels	19_GO:0050896 response to stimulus	-12.21510771	20.315824915824916	14.933446609372167	30169	297	60	12	20	5.163977794943222	207|650|836|1636|1803|3162|4313|4843|5465|5468|6714|7042	AKT1|BMP2|CASP3|ACE|DPP4|HMOX1|MMP2|NOS2|PPARA|PPARG|SRC|TGFB2	-9.686810077	0	12	0	0	-12.33339269	28.461320754716983
1	-12.08539007	GO:0010942	M1	1	0	GO Biological Processes	19	positive regulation of cell death	19_GO:0048518 positive regulation of biological process	-12.08539007	12.283794788273616	12.610276291389573	30169	614	60	15	25	5.5901699437494745	650|836|1636|1728|3162|3717|4313|4314|4318|4843|5468|6352|6714|7042|7421	BMP2|CASP3|ACE|NQO1|HMOX1|JAK2|MMP2|MMP3|MMP9|NOS2|PPARG|CCL5|SRC|TGFB2|VDR	-9.569319074	0	12	0	0	-12.33339269	28.461320754716983
1	-11.7824548	GO:0009410	M1	1	0	GO Biological Processes	19	response to xenobiotic stimulus	19_GO:0050896 response to stimulus	-11.7824548	15.637838915470494	13.452872914174497	30169	418	60	13	21.666666666666668	5.318555917	336|836|1636|1728|2944|2950|3162|4313|4843|6714|6772|7042|8856	APOA2|CASP3|ACE|NQO1|GSTM1|GSTP1|HMOX1|MMP2|NOS2|SRC|STAT1|TGFB2|NR1I2	-9.310289282	0	12	0	0	-12.33339269	28.461320754716983
1	-11.75505485	GO:0070482	M1	1	0	GO Biological Processes	19	response to oxygen levels	19_GO:0050896 response to stimulus	-11.75505485	18.565538461538463	14.212659490801803	30169	325	60	12	20	5.163977794943222	207|650|836|1636|1803|3162|4313|4843|5465|5468|6714|7042	AKT1|BMP2|CASP3|ACE|DPP4|HMOX1|MMP2|NOS2|PPARA|PPARG|SRC|TGFB2	-9.291161857	0	12	0	0	-12.33339269	28.461320754716983
1	-11.5463459	GO:0043068	M1	1	0	GO Biological Processes	19	positive regulation of programmed cell death	19_GO:0048518 positive regulation of biological process	-11.5463459	12.869165143205361	12.505681564066423	30169	547	60	14	23.333333333333332	5.4602943890247175	650|836|1636|1728|3162|3717|4313|4318|4843|5468|6352|6714|7042|7421	BMP2|CASP3|ACE|NQO1|HMOX1|JAK2|MMP2|MMP9|NOS2|PPARG|CCL5|SRC|TGFB2|VDR	-9.114051901	0	12	0	0	-12.33339269	28.461320754716983
1	-11.01532136	GO:0001666	M1	1	0	GO Biological Processes	19	response to hypoxia	19_GO:0050896 response to stimulus	-11.01532136	19.475293427230046	13.964474703184191	30169	284	60	11	18.333333333333332	4.995368225036438	650|836|1636|1803|3162|4313|4843|5465|5468|6714|7042	BMP2|CASP3|ACE|DPP4|HMOX1|MMP2|NOS2|PPARA|PPARG|SRC|TGFB2	-8.646696432	0	12	0	0	-12.33339269	28.461320754716983
1	-10.475691	GO:0043065	M1	1	0	GO Biological Processes	19	positive regulation of apoptotic process	19_GO:0048518 positive regulation of biological process	-10.475691	12.28687343358396	11.725005907307285	30169	532	60	13	21.666666666666668	5.318555917	650|836|1636|1728|3162|3717|4313|4318|5468|6352|6714|7042|7421	BMP2|CASP3|ACE|NQO1|HMOX1|JAK2|MMP2|MMP9|PPARG|CCL5|SRC|TGFB2|VDR	-8.174012867	0	12	0	0	-12.33339269	28.461320754716983
1	-9.571506217	GO:0003013	M1	1	0	GO Biological Processes	19	circulatory system process	19_GO:0032501 multicellular organismal process	-9.571506217	12.019521912350598	11.114207856697805	30169	502	60	12	20	5.163977794943222	998|1636|3162|3643|4313|4843|4846|5144|5465|5468|6714|6772	CDC42|ACE|HMOX1|INSR|MMP2|NOS2|NOS3|PDE4D|PPARA|PPARG|SRC|STAT1	-7.365608592	0	12	0	0	-12.33339269	28.461320754716983
1	-9.305775721	GO:0008015	M1	1	0	GO Biological Processes	19	blood circulation	19_GO:0032501 multicellular organismal process	-9.305775721	13.457380373073802	11.351323105156235	30169	411	60	11	18.333333333333332	4.995368225036438	998|1636|3162|4313|4843|4846|5144|5465|5468|6714|6772	CDC42|ACE|HMOX1|MMP2|NOS2|NOS3|PDE4D|PPARA|PPARG|SRC|STAT1	-7.117451039	0	12	0	0	-12.33339269	28.461320754716983
1	-7.155021153	GO:0042542	M1	1	0	GO Biological Processes	19	response to hydrogen peroxide	19_GO:0050896 response to stimulus	-7.155021153	28.461320754716983	12.643255490393294	30169	106	60	6	10	3.872983346207417	836|1728|3162|4313|6714|6772	CASP3|NQO1|HMOX1|MMP2|SRC|STAT1	-5.226922528	0	12	0	0	-12.33339269	28.461320754716983
1	-6.973880591	GO:0008217	M1	1	0	GO Biological Processes	19	regulation of blood pressure	19_GO:0032501 multicellular organismal process	-6.973880591	18.427835951134377	10.785978202834904	30169	191	60	7	11.666666666666666	4.144384867012947	1636|3162|4843|4846|5144|5465|5468	ACE|HMOX1|NOS2|NOS3|PDE4D|PPARA|PPARG	-5.082376922	0	12	0	0	-12.33339269	28.461320754716983
1	-11.93148157	GO:0071407	M1	1	0	GO Biological Processes	19	cellular response to organic cyclic compound	19_GO:0050896 response to stimulus	-11.93148157	13.748893229166665	12.988068633077614	30169	512	60	14	23.333333333333332	5.4602943890247175	650|836|1636|1956|2099|3480|3717|4313|5465|6352|6714|6772|7421|9971	BMP2|CASP3|ACE|EGFR|ESR1|IGF1R|JAK2|MMP2|PPARA|CCL5|SRC|STAT1|VDR|NR1H4	-9.433508795	0	13	1	1	-11.93148157	50.281666666666666
1	-6.812269224	GO:0032355	M1	1	0	GO Biological Processes	19	response to estradiol	19_GO:0050896 response to stimulus	-6.812269224	24.93305785123967	11.775620732125818	30169	121	60	6	10	3.872983346207417	836|1728|1956|2099|3480|4313	CASP3|NQO1|EGFR|ESR1|IGF1R|MMP2	-4.9421637	0	13	0	0	-11.93148157	50.281666666666666
1	-5.982987665	GO:0000902	M1	1	0	GO Biological Processes	19	cell morphogenesis	19_GO:0032502 developmental process	-5.982987665	7.245196926032661	7.430185984070046	30169	694	60	10	16.666666666666668	4.811252243246882	836|998|1956|2050|3480|4233|5879|6714|7042|7421	CASP3|CDC42|EGFR|EPHB4|IGF1R|MET|RAC1|SRC|TGFB2|VDR	-4.24042301	0	13	0	0	-11.93148157	50.281666666666666
1	-5.912175611	GO:0071392	M1	1	0	GO Biological Processes	19	cellular response to estradiol stimulus	19_GO:0050896 response to stimulus	-5.912175611	50.281666666666666	13.922708900898055	30169	40	60	4	6.666666666666667	3.220305943597653	1956|2099|3480|4313	EGFR|ESR1|IGF1R|MMP2	-4.178851612	0	13	0	0	-11.93148157	50.281666666666666
1	-5.412778498	GO:0043200	M1	1	0	GO Biological Processes	19	response to amino acid	19_GO:0050896 response to stimulus	-5.412778498	21.30579096045198	9.865796871335169	30169	118	60	5	8.333333333333334	3.568120160740314	836|1728|1956|3480|4313	CASP3|NQO1|EGFR|IGF1R|MMP2	-3.767507439	0	13	0	0	-11.93148157	50.281666666666666
1	-5.158563884	GO:0001101	M1	1	0	GO Biological Processes	19	response to acid chemical	19_GO:0050896 response to stimulus	-5.158563884	18.902882205513787	9.236946875764188	30169	133	60	5	8.333333333333334	3.568120160740314	836|1728|1956|3480|4313	CASP3|NQO1|EGFR|IGF1R|MMP2	-3.539768935	0	13	0	0	-11.93148157	50.281666666666666
1	-3.996623002	GO:0000904	M1	1	0	GO Biological Processes	19	cell morphogenesis involved in differentiation	19_GO:0032502 developmental process	-3.996623002	6.470067401960783	5.747297352023782	30169	544	60	7	11.666666666666666	4.144384867012947	836|998|2050|3480|4233|5879|6714	CASP3|CDC42|EPHB4|IGF1R|MET|RAC1|SRC	-2.557600071	0	13	0	0	-11.93148157	50.281666666666666
1	-3.952934752	GO:0030900	M1	1	0	GO Biological Processes	19	forebrain development	19_GO:0032502 developmental process	-3.952934752	7.897643979057592	6.056473096233686	30169	382	60	6	10	3.872983346207417	650|836|1956|2066|3480|6714	BMP2|CASP3|EGFR|ERBB4|IGF1R|SRC	-2.51987816	0	13	0	0	-11.93148157	50.281666666666666
1	-3.892370545	GO:0007420	M1	1	0	GO Biological Processes	19	brain development	19_GO:0032502 developmental process	-3.892370545	5.278915135608049	5.340556537798452	30169	762	60	8	13.333333333333334	4.388537257362556	650|836|998|1636|1956|2066|3480|6714	BMP2|CASP3|CDC42|ACE|EGFR|ERBB4|IGF1R|SRC	-2.468840735	0	13	0	0	-11.93148157	50.281666666666666
1	-3.861904439	GO:0061564	M1	1	0	GO Biological Processes	19	axon development	19_GO:0032502 developmental process	-3.861904439	7.599244332493703	5.908621567481189	30169	397	60	6	10	3.872983346207417	836|2050|3480|3717|4313|5879	CASP3|EPHB4|IGF1R|JAK2|MMP2|RAC1	-2.447522025	0	13	0	0	-11.93148157	50.281666666666666
1	-3.849595205	GO:0045165	M1	1	0	GO Biological Processes	19	cell fate commitment	19_GO:0032502 developmental process	-3.849595205	10.056333333333335	6.418737062	30169	250	60	5	8.333333333333334	3.568120160740314	650|836|998|2066|5468	BMP2|CASP3|CDC42|ERBB4|PPARG	-2.436672606	0	13	0	0	-11.93148157	50.281666666666666
1	-3.809537442	GO:0021537	M1	1	0	GO Biological Processes	19	telencephalon development	19_GO:0032502 developmental process	-3.809537442	9.859150326797387	6.341991209096987	30169	255	60	5	8.333333333333334	3.568120160740314	650|836|1956|2066|3480	BMP2|CASP3|EGFR|ERBB4|IGF1R	-2.403123958	0	13	0	0	-11.93148157	50.281666666666666
1	-3.479704363	GO:0031175	M1	1	0	GO Biological Processes	19	neuron projection development	19_GO:0032502 developmental process	-3.479704363	5.324836106908723	5.0188153265685145	30169	661	60	7	11.666666666666666	4.144384867012947	836|998|2050|3480|3717|4313|5879	CASP3|CDC42|EPHB4|IGF1R|JAK2|MMP2|RAC1	-2.116311967	0	13	0	0	-11.93148157	50.281666666666666
1	-2.396536449	GO:0031647	M1	1	0	GO Biological Processes	19	regulation of protein stability	19_GO:0065007 biological regulation	-2.396536449	6.188512820512821	4.198138653311155	30169	325	60	4	6.666666666666667	3.220305943597653	336|650|836|6714	APOA2|BMP2|CASP3|SRC	-1.145700689	0	13	0	0	-11.93148157	50.281666666666666
1	-2.294923837	GO:0021543	M1	1	0	GO Biological Processes	19	pallium development	19_GO:0032502 developmental process	-2.294923837	8.669252873563218	4.529017176710578	30169	174	60	3	5	2.8136571693556887	836|1956|3480	CASP3|EGFR|IGF1R	-1.053698249	0	13	0	0	-11.93148157	50.281666666666666
1	-11.83500146	GO:0050678	M1	1	0	GO Biological Processes	19	regulation of epithelial cell proliferation	19_GO:0050789 regulation of biological process	-11.83500146	15.788929146537843	13.52563428670373	30169	414	60	13	21.666666666666668	5.318555917	207|650|695|998|1956|2260|3162|4321|5170|5468|6772|7042|7421	AKT1|BMP2|BTK|CDC42|EGFR|FGFR1|HMOX1|MMP12|PDPK1|PPARG|STAT1|TGFB2|VDR	-9.354402778	0	14	1	1	-11.83500146	33.52111111111111
1	-11.68448853	GO:0010634	M1	1	0	GO Biological Processes	19	positive regulation of epithelial cell migration	19_GO:0040011 locomotion	-11.68448853	28.56912878787879	16.37457894495724	30169	176	60	10	16.666666666666668	4.811252243246882	207|2260|3162|4233|4318|4846|5170|5879|6714|7042	AKT1|FGFR1|HMOX1|MET|MMP9|NOS3|PDPK1|RAC1|SRC|TGFB2	-9.244507701	0	14	0	0	-11.83500146	33.52111111111111
1	-10.88545685	GO:0010632	M1	1	0	GO Biological Processes	19	regulation of epithelial cell migration	19_GO:0040011 locomotion	-10.88545685	18.941723744292236	13.752695160771625	30169	292	60	11	18.333333333333332	4.995368225036438	207|2260|3162|4233|4318|4846|5170|5468|5879|6714|7042	AKT1|FGFR1|HMOX1|MET|MMP9|NOS3|PDPK1|PPARG|RAC1|SRC|TGFB2	-8.523362793	0	14	0	0	-11.83500146	33.52111111111111
1	-9.206659636	GO:0050679	M1	1	0	GO Biological Processes	19	positive regulation of epithelial cell proliferation	19_GO:0048518 positive regulation of biological process	-9.206659636	20.202455357142856	12.877137517118735	30169	224	60	9	15	4.6097722286464435	207|650|695|998|1956|2260|3162|4321|5170	AKT1|BMP2|BTK|CDC42|EGFR|FGFR1|HMOX1|MMP12|PDPK1	-7.047874555	0	14	0	0	-11.83500146	33.52111111111111
1	-8.102592842	GO:0010595	M1	1	0	GO Biological Processes	19	positive regulation of endothelial cell migration	19_GO:0040011 locomotion	-8.102592842	26.86806615776081	13.24539222979707	30169	131	60	7	11.666666666666666	4.144384867012947	207|2260|3162|4233|4846|5170|5879	AKT1|FGFR1|HMOX1|MET|NOS3|PDPK1|RAC1	-6.063643096	0	14	0	0	-11.83500146	33.52111111111111
1	-7.735745544	GO:0010594	M1	1	0	GO Biological Processes	19	regulation of endothelial cell migration	19_GO:0040011 locomotion	-7.735745544	17.48927536231884	11.205921156118327	30169	230	60	8	13.333333333333334	4.388537257362556	207|2260|3162|4233|4846|5170|5468|5879	AKT1|FGFR1|HMOX1|MET|NOS3|PDPK1|PPARG|RAC1	-5.726553633	0	14	0	0	-11.83500146	33.52111111111111
1	-7.100743529	GO:0001936	M1	1	0	GO Biological Processes	19	regulation of endothelial cell proliferation	19_GO:0050789 regulation of biological process	-7.100743529	19.23342440801457	11.044224763420965	30169	183	60	7	11.666666666666666	4.144384867012947	207|650|2260|3162|5170|5468|6772	AKT1|BMP2|FGFR1|HMOX1|PDPK1|PPARG|STAT1	-5.18673252	0	14	0	0	-11.83500146	33.52111111111111
1	-6.390344311	GO:0043536	M1	1	0	GO Biological Processes	19	positive regulation of blood vessel endothelial cell migration	19_GO:0040011 locomotion	-6.390344311	33.52111111111111	12.588000968113873	30169	75	60	5	8.333333333333334	3.568120160740314	207|2260|3162|4846|5170	AKT1|FGFR1|HMOX1|NOS3|PDPK1	-4.582386694	0	14	0	0	-11.83500146	33.52111111111111
1	-6.261063084	GO:0043535	M1	1	0	GO Biological Processes	19	regulation of blood vessel endothelial cell migration	19_GO:0040011 locomotion	-6.261063084	20.112666666666666	10.475373669786286	30169	150	60	6	10	3.872983346207417	207|2260|3162|4846|5170|5468	AKT1|FGFR1|HMOX1|NOS3|PDPK1|PPARG	-4.476014746	0	14	0	0	-11.83500146	33.52111111111111
1	-5.467707251	GO:0001938	M1	1	0	GO Biological Processes	19	positive regulation of endothelial cell proliferation	19_GO:0048518 positive regulation of biological process	-5.467707251	21.86159420289855	10.005665768045926	30169	115	60	5	8.333333333333334	3.568120160740314	207|650|2260|3162|5170	AKT1|BMP2|FGFR1|HMOX1|PDPK1	-3.816096834	0	14	0	0	-11.83500146	33.52111111111111
1	-4.036848367	GO:0019932	M1	1	0	GO Biological Processes	19	second-messenger-mediated signaling	19_GO:0023052 signaling	-4.036848367	11.026681286549708	6.784099397333335	30169	228	60	5	8.333333333333334	3.568120160740314	695|4843|4846|5144|5170	BTK|NOS2|NOS3|PDE4D|PDPK1	-2.586666835	0	14	0	0	-11.83500146	33.52111111111111
1	-3.626966899	GO:0002886	M1	1	0	GO Biological Processes	19	regulation of myeloid leukocyte mediated immunity	19_GO:0002376 immune system process	-3.626966899	25.140833333333333	8.355653772589532	30169	60	60	3	5	2.8136571693556887	695|3162|5170	BTK|HMOX1|PDPK1	-2.250373047	0	14	0	0	-11.83500146	33.52111111111111
1	-2.208426313	GO:0045766	M1	1	0	GO Biological Processes	19	positive regulation of angiogenesis	19_GO:0032502 developmental process	-2.208426313	8.066577540106952	4.327134068	30169	187	60	3	5	2.8136571693556887	3162|4846|5170	HMOX1|NOS3|PDPK1	-0.974017147	0	14	0	0	-11.83500146	33.52111111111111
1	-2.208426313	GO:1904018	M1	1	0	GO Biological Processes	19	positive regulation of vasculature development	19_GO:0032502 developmental process	-2.208426313	8.066577540106952	4.327134068	30169	187	60	3	5	2.8136571693556887	3162|4846|5170	HMOX1|NOS3|PDPK1	-0.974017147	0	14	0	0	-11.83500146	33.52111111111111
1	-11.73826223	GO:0030574	M1	1	0	GO Biological Processes	19	collagen catabolic process	19_GO:0008152 metabolic process	-11.73826223	85.84674796747966	24.26848676816623	30169	41	60	7	11.666666666666666	4.144384867012947	4313|4314|4316|4317|4318|4321|4322	MMP2|MMP3|MMP7|MMP8|MMP9|MMP12|MMP13	-9.282487127	0	15	1	1	-11.73826223	179.57738095238096
1	-11.36488379	GO:0022617	M1	1	0	GO Biological Processes	19	extracellular matrix disassembly	19_GO:0009987 cellular process	-11.36488379	76.51557971014492	22.880582923467262	30169	46	60	7	11.666666666666666	4.144384867012947	4313|4314|4316|4317|4318|4321|4322	MMP2|MMP3|MMP7|MMP8|MMP9|MMP12|MMP13	-8.947566945	0	15	0	0	-11.73826223	179.57738095238096
1	-10.41234722	GO:0032963	M1	1	0	GO Biological Processes	19	collagen metabolic process	19_GO:0008152 metabolic process	-10.41234722	56.769623655913975	19.622780068329188	30169	62	60	7	11.666666666666666	4.144384867012947	4313|4314|4316|4317|4318|4321|4322	MMP2|MMP3|MMP7|MMP8|MMP9|MMP12|MMP13	-8.121805457	0	15	0	0	-11.73826223	179.57738095238096
1	-10.28564564	GO:0070141	M1	1	0	GO Biological Processes	19	response to UV-A	19_GO:0050896 response to stimulus	-10.28564564	179.57738095238096	29.834002358347863	30169	14	60	5	8.333333333333334	3.568120160740314	207|1956|4313|4314|4318	AKT1|EGFR|MMP2|MMP3|MMP9	-8.016554876	0	15	0	0	-11.73826223	179.57738095238096
1	-8.890727169	GO:1904645	M1	1	0	GO Biological Processes	19	response to amyloid-beta	19_GO:0050896 response to stimulus	-8.890727169	54.85272727272727	17.844547638240137	30169	55	60	6	10	3.872983346207417	3480|4313|4314|4318|4321|4322	IGF1R|MMP2|MMP3|MMP9|MMP12|MMP13	-6.78534368	0	15	0	0	-11.73826223	179.57738095238096
1	-7.148277768	GO:0030198	M1	1	0	GO Biological Processes	19	extracellular matrix organization	19_GO:0009987 cellular process	-7.148277768	14.680778588807787	10.1551779	30169	274	60	8	13.333333333333334	4.388537257362556	4313|4314|4316|4317|4318|4321|4322|7042	MMP2|MMP3|MMP7|MMP8|MMP9|MMP12|MMP13|TGFB2	-5.222559999	0	15	0	0	-11.73826223	179.57738095238096
1	-7.13612415	GO:0043062	M1	1	0	GO Biological Processes	19	extracellular structure organization	19_GO:0009987 cellular process	-7.13612415	14.62739393939394	10.134162445196457	30169	275	60	8	13.333333333333334	4.388537257362556	4313|4314|4316|4317|4318|4321|4322|7042	MMP2|MMP3|MMP7|MMP8|MMP9|MMP12|MMP13|TGFB2	-5.212773115	0	15	0	0	-11.73826223	179.57738095238096
1	-7.11195802	GO:0045229	M1	1	0	GO Biological Processes	19	external encapsulating structure organization	19_GO:0009987 cellular process	-7.11195802	14.521780986762936	10.09245947314113	30169	277	60	8	13.333333333333334	4.388537257362556	4313|4314|4316|4317|4318|4321|4322|7042	MMP2|MMP3|MMP7|MMP8|MMP9|MMP12|MMP13|TGFB2	-5.195630768	0	15	0	0	-11.73826223	179.57738095238096
1	-6.68530609	GO:0009416	M1	1	0	GO Biological Processes	19	response to light stimulus	19_GO:0050896 response to stimulus	-6.68530609	12.76994708994709	9.374092663788655	30169	315	60	8	13.333333333333334	4.388537257362556	207|208|836|1956|3815|4313|4314|4318	AKT1|AKT2|CASP3|EGFR|KIT|MMP2|MMP3|MMP9	-4.839559913	0	15	0	0	-11.73826223	179.57738095238096
1	-6.278125279	GO:0009411	M1	1	0	GO Biological Processes	19	response to UV	19_GO:0050896 response to stimulus	-6.278125279	20.24765100671141	10.513958170567935	30169	149	60	6	10	3.872983346207417	207|836|1956|4313|4314|4318	AKT1|CASP3|EGFR|MMP2|MMP3|MMP9	-4.487896429	0	15	0	0	-11.73826223	179.57738095238096
1	-5.913650386	GO:0071492	M1	1	0	GO Biological Processes	19	cellular response to UV-A	19_GO:0050896 response to stimulus	-5.913650386	137.13181818181818	20.158371203969644	30169	11	60	3	5	2.8136571693556887	4313|4314|4318	MMP2|MMP3|MMP9	-4.178851612	0	15	0	0	-11.73826223	179.57738095238096
1	-5.553179481	GO:0009314	M1	1	0	GO Biological Processes	19	response to radiation	19_GO:0050896 response to stimulus	-5.553179481	9.019133034	7.616391259731759	30169	446	60	8	13.333333333333334	4.388537257362556	207|208|836|1956|3815|4313|4314|4318	AKT1|AKT2|CASP3|EGFR|KIT|MMP2|MMP3|MMP9	-3.887454856	0	15	0	0	-11.73826223	179.57738095238096
1	-5.534950024	GO:0022411	M1	1	0	GO Biological Processes	19	cellular component disassembly	19_GO:0009987 cellular process	-5.534950024	11.245101171458998	8.133422414624938	30169	313	60	7	11.666666666666666	4.144384867012947	4313|4314|4316|4317|4318|4321|4322	MMP2|MMP3|MMP7|MMP8|MMP9|MMP12|MMP13	-3.870527632	0	15	0	0	-11.73826223	179.57738095238096
1	-5.462840949	GO:0071214	M1	1	0	GO Biological Processes	19	cellular response to abiotic stimulus	19_GO:0050896 response to stimulus	-5.462840949	10.964849428868119	8.012468922112477	30169	321	60	7	11.666666666666666	4.144384867012947	208|834|836|3480|4313|4314|4318	AKT2|CASP1|CASP3|IGF1R|MMP2|MMP3|MMP9	-3.813748189	0	15	0	0	-11.73826223	179.57738095238096
1	-5.462840949	GO:0104004	M1	1	0	GO Biological Processes	19	cellular response to environmental stimulus	19_GO:0050896 response to stimulus	-5.462840949	10.964849428868119	8.012468922112477	30169	321	60	7	11.666666666666666	4.144384867012947	208|834|836|3480|4313|4314|4318	AKT2|CASP1|CASP3|IGF1R|MMP2|MMP3|MMP9	-3.813748189	0	15	0	0	-11.73826223	179.57738095238096
1	-4.121825599	GO:0150077	M1	1	0	GO Biological Processes	19	regulation of neuroinflammatory response	19_GO:0050896 response to stimulus	-4.121825599	36.791463414634144	10.237335868479908	30169	41	60	3	5	2.8136571693556887	4314|4317|4318	MMP3|MMP8|MMP9	-2.652158429	0	15	0	0	-11.73826223	179.57738095238096
1	-4.081671961	GO:0071482	M1	1	0	GO Biological Processes	19	cellular response to light stimulus	19_GO:0050896 response to stimulus	-4.081671961	17.48927536231884	7.908608346418377	30169	115	60	4	6.666666666666667	3.220305943597653	208|4313|4314|4318	AKT2|MMP2|MMP3|MMP9	-2.616137025	0	15	0	0	-11.73826223	179.57738095238096
1	-4.029406366	GO:0035987	M1	1	0	GO Biological Processes	19	endodermal cell differentiation	19_GO:0032502 developmental process	-4.029406366	34.282954545454544	9.862463328	30169	44	60	3	5	2.8136571693556887	4313|4317|4318	MMP2|MMP8|MMP9	-2.584747272	0	15	0	0	-11.73826223	179.57738095238096
1	-3.763043466	GO:0001706	M1	1	0	GO Biological Processes	19	endoderm formation	19_GO:0032502 developmental process	-3.763043466	27.93425925925926	8.843235718190693	30169	54	60	3	5	2.8136571693556887	4313|4317|4318	MMP2|MMP8|MMP9	-2.366565256	0	15	0	0	-11.73826223	179.57738095238096
1	-3.336790213	GO:0071478	M1	1	0	GO Biological Processes	19	cellular response to radiation	19_GO:0050896 response to stimulus	-3.336790213	11.173703703703703	6.111320561797616	30169	180	60	4	6.666666666666667	3.220305943597653	208|4313|4314|4318	AKT2|MMP2|MMP3|MMP9	-1.989980825	0	15	0	0	-11.73826223	179.57738095238096
1	-3.274834172	GO:0007492	M1	1	0	GO Biological Processes	19	endoderm development	19_GO:0032502 developmental process	-3.274834172	19.094303797468356	7.188612083	30169	79	60	3	5	2.8136571693556887	4313|4317|4318	MMP2|MMP8|MMP9	-1.937311548	0	15	0	0	-11.73826223	179.57738095238096
1	-3.123779064	GO:0034644	M1	1	0	GO Biological Processes	19	cellular response to UV	19_GO:0050896 response to stimulus	-3.123779064	16.94887640449438	6.726465188285027	30169	89	60	3	5	2.8136571693556887	4313|4314|4318	MMP2|MMP3|MMP9	-1.80248802	0	15	0	0	-11.73826223	179.57738095238096
1	-2.759902794	GO:0001704	M1	1	0	GO Biological Processes	19	formation of primary germ layer	19_GO:0032502 developmental process	-2.759902794	12.676050420168067	5.697022350681007	30169	119	60	3	5	2.8136571693556887	4313|4317|4318	MMP2|MMP8|MMP9	-1.477529815	0	15	0	0	-11.73826223	179.57738095238096
1	-2.337262708	GO:0007369	M1	1	0	GO Biological Processes	19	gastrulation	19_GO:0032502 developmental process	-2.337262708	8.978869047619048	4.629443965072294	30169	168	60	3	5	2.8136571693556887	4313|4317|4318	MMP2|MMP8|MMP9	-1.092093443	0	15	0	0	-11.73826223	179.57738095238096
1	-2.222205676	GO:0048598	M1	1	0	GO Biological Processes	19	embryonic morphogenesis	19_GO:0032502 developmental process	-2.222205676	4.3197308132875145	3.6100616210538035	30169	582	60	5	8.333333333333334	3.568120160740314	836|4313|4317|4318|7042	CASP3|MMP2|MMP8|MMP9|TGFB2	-0.985919901	0	15	0	0	-11.73826223	179.57738095238096
1	-11.44486828	GO:0043405	M1	1	0	GO Biological Processes	19	regulation of MAP kinase activity	19_GO:0008152 metabolic process	-11.44486828	27.033154121863802	15.898144436408355	30169	186	60	10	16.666666666666668	4.811252243246882	650|1956|2260|2950|3643|3815|4282|5468|6714|8654	BMP2|EGFR|FGFR1|GSTP1|INSR|KIT|MIF|PPARG|SRC|PDE5A	-9.02012741	0	16	1	1	-11.44486828	30.08304843304843
1	-10.76755353	GO:0071900	M1	1	0	GO Biological Processes	19	regulation of protein serine/threonine kinase activity	19_GO:0008152 metabolic process	-10.76755353	15.275443037974684	12.748828246227971	30169	395	60	12	20	5.163977794943222	207|650|836|1956|2260|2950|3643|3815|4282|5468|6714|8654	AKT1|BMP2|CASP3|EGFR|FGFR1|GSTP1|INSR|KIT|MIF|PPARG|SRC|PDE5A	-8.430643016	0	16	0	0	-11.44486828	30.08304843304843
1	-9.122126761	GO:0071902	M1	1	0	GO Biological Processes	19	positive regulation of protein serine/threonine kinase activity	19_GO:0048518 positive regulation of biological process	-9.122126761	19.76135371179039	12.722039322265802	30169	229	60	9	15	4.6097722286464435	207|650|1956|2260|3643|3815|4282|6714|8654	AKT1|BMP2|EGFR|FGFR1|INSR|KIT|MIF|SRC|PDE5A	-6.9713844	0	16	0	0	-11.44486828	30.08304843304843
1	-8.445464966	GO:0043406	M1	1	0	GO Biological Processes	19	positive regulation of MAP kinase activity	19_GO:0023052 signaling	-8.445464966	30.08304843304843	14.070090354917516	30169	117	60	7	11.666666666666666	4.144384867012947	1956|2260|3643|3815|4282|6714|8654	EGFR|FGFR1|INSR|KIT|MIF|SRC|PDE5A	-6.377870038	0	16	0	0	-11.44486828	30.08304843304843
1	-6.133954488	GO:0001501	M1	1	0	GO Biological Processes	19	skeletal system development	19_GO:0032502 developmental process	-6.133954488	8.855870841	7.995296489	30169	511	60	9	15	4.6097722286464435	650|2260|3815|4313|4318|4322|6714|7042|7421	BMP2|FGFR1|KIT|MMP2|MMP9|MMP13|SRC|TGFB2|VDR	-4.36408692	0	16	0	0	-11.44486828	30.08304843304843
1	-4.24477297	GO:2000241	M1	1	0	GO Biological Processes	19	regulation of reproductive process	19_GO:0022414 reproductive process	-4.24477297	12.204288025889968	7.203207851349164	30169	206	60	5	8.333333333333334	3.568120160740314	2099|3643|3815|6714|8654	ESR1|INSR|KIT|SRC|PDE5A	-2.752085788	0	16	0	0	-11.44486828	30.08304843304843
1	-3.152509837	GO:2000243	M1	1	0	GO Biological Processes	19	positive regulation of reproductive process	19_GO:0022414 reproductive process	-3.152509837	17.338505747126437	6.8127009739841045	30169	87	60	3	5	2.8136571693556887	3643|6714|8654	INSR|SRC|PDE5A	-1.826472358	0	16	0	0	-11.44486828	30.08304843304843
1	-3.070833997	GO:0060348	M1	1	0	GO Biological Processes	19	bone development	19_GO:0032502 developmental process	-3.070833997	9.487106918238993	5.535784344649814	30169	212	60	4	6.666666666666667	3.220305943597653	650|3815|4322|6714	BMP2|KIT|MMP13|SRC	-1.754238074	0	16	0	0	-11.44486828	30.08304843304843
1	-2.494645846	GO:0007281	M1	1	0	GO Biological Processes	19	germ cell development	19_GO:0022414 reproductive process	-2.494645846	6.59431694	4.383527318691588	30169	305	60	4	6.666666666666667	3.220305943597653	207|3815|6714|8654	AKT1|KIT|SRC|PDE5A	-1.236406548	0	16	0	0	-11.44486828	30.08304843304843
1	-2.027380907	GO:0022412	M1	1	0	GO Biological Processes	19	cellular process involved in reproduction in multicellular organism	19_GO:0022414 reproductive process	-2.027380907	4.846425702811245	3.5221628831616587	30169	415	60	4	6.666666666666667	3.220305943597653	207|3815|6714|8654	AKT1|KIT|SRC|PDE5A	-0.80252756	0	16	0	0	-11.44486828	30.08304843304843
1	-11.2140453	GO:0031667	M1	1	0	GO Biological Processes	19	response to nutrient levels	19_GO:0050896 response to stimulus	-11.2140453	14.08753591954023	12.682440036238148	30169	464	60	13	21.666666666666668	5.318555917	207|1636|1728|3162|3480|5465|5468|6714|6772|7376|7421|9971|23408	AKT1|ACE|NQO1|HMOX1|IGF1R|PPARA|PPARG|SRC|STAT1|NR1H2|VDR|NR1H4|SIRT5	-8.804027694	0	17	1	1	-11.2140453	53.87321428571429
1	-10.87489104	GO:0009991	M1	1	0	GO Biological Processes	19	response to extracellular stimulus	19_GO:0050896 response to stimulus	-10.87489104	13.23201754385965	12.236773600870604	30169	494	60	13	21.666666666666668	5.318555917	207|1636|1728|3162|3480|5465|5468|6714|6772|7376|7421|9971|23408	AKT1|ACE|NQO1|HMOX1|IGF1R|PPARA|PPARG|SRC|STAT1|NR1H2|VDR|NR1H4|SIRT5	-8.519231099	0	17	0	0	-11.2140453	53.87321428571429
1	-7.755145609	GO:0007584	M1	1	0	GO Biological Processes	19	response to nutrient	19_GO:0050896 response to stimulus	-7.755145609	23.94365079365079	12.448072243416025	30169	147	60	7	11.666666666666666	4.144384867012947	1728|3162|3480|5468|6772|7421|9971	NQO1|HMOX1|IGF1R|PPARG|STAT1|VDR|NR1H4	-5.74306801	0	17	0	0	-11.2140453	53.87321428571429
1	-7.329890214	GO:0035094	M1	1	0	GO Biological Processes	19	response to nicotine	19_GO:0050896 response to stimulus	-7.329890214	51.30782313	15.732828214793042	30169	49	60	5	8.333333333333334	3.568120160740314	836|3162|3480|4313|5465	CASP3|HMOX1|IGF1R|MMP2|PPARA	-5.372170277	0	17	0	0	-11.2140453	53.87321428571429
1	-7.058853339	GO:1904035	M1	1	0	GO Biological Processes	19	regulation of epithelial cell apoptotic process	19_GO:0050789 regulation of biological process	-7.058853339	27.426363636363636	12.395019209524525	30169	110	60	6	10	3.872983346207417	2099|3162|3480|3717|5170|5465	ESR1|HMOX1|IGF1R|JAK2|PDPK1|PPARA	-5.151717847	0	17	0	0	-11.2140453	53.87321428571429
1	-6.295253333	GO:0019725	M1	1	0	GO Biological Processes	19	cellular homeostasis	19_GO:0065007 biological regulation	-6.295253333	7.844253770150806	7.8187769069231745	30169	641	60	10	16.666666666666668	4.811252243246882	1636|1728|3162|3480|4843|4846|5894|6352|7421|9971	ACE|NQO1|HMOX1|IGF1R|NOS2|NOS3|RAF1|CCL5|VDR|NR1H4	-4.501536156	0	17	0	0	-11.2140453	53.87321428571429
1	-5.140738148	GO:1904036	M1	1	0	GO Biological Processes	19	negative regulation of epithelial cell apoptotic process	19_GO:0048519 negative regulation of biological process	-5.140738148	32.43978494623656	11.062222495922205	30169	62	60	4	6.666666666666667	3.220305943597653	3162|3480|5170|5465	HMOX1|IGF1R|PDPK1|PPARA	-3.526600557	0	17	0	0	-11.2140453	53.87321428571429
1	-4.626249273	GO:0032104	M1	1	0	GO Biological Processes	19	regulation of response to extracellular stimulus	19_GO:0050896 response to stimulus	-4.626249273	53.87321428571429	12.495010321552055	30169	28	60	3	5	2.8136571693556887	5465|7421|9971	PPARA|VDR|NR1H4	-3.079554525	0	17	0	0	-11.2140453	53.87321428571429
1	-4.626249273	GO:0032107	M1	1	0	GO Biological Processes	19	regulation of response to nutrient levels	19_GO:0050896 response to stimulus	-4.626249273	53.87321428571429	12.495010321552055	30169	28	60	3	5	2.8136571693556887	5465|7421|9971	PPARA|VDR|NR1H4	-3.079554525	0	17	0	0	-11.2140453	53.87321428571429
1	-4.376478737	GO:0071496	M1	1	0	GO Biological Processes	19	cellular response to external stimulus	19_GO:0050896 response to stimulus	-4.376478737	9.4278125	6.765901644371768	30169	320	60	6	10	3.872983346207417	834|3162|3480|5465|7421|9971	CASP1|HMOX1|IGF1R|PPARA|VDR|NR1H4	-2.859482721	0	17	0	0	-11.2140453	53.87321428571429
1	-4.368290004	GO:0031670	M1	1	0	GO Biological Processes	19	cellular response to nutrient	19_GO:0050896 response to stimulus	-4.368290004	44.366176470588236	11.29420619937649	30169	34	60	3	5	2.8136571693556887	3162|7421|9971	HMOX1|VDR|NR1H4	-2.854982286	0	17	0	0	-11.2140453	53.87321428571429
1	-4.082141581	GO:0031669	M1	1	0	GO Biological Processes	19	cellular response to nutrient levels	19_GO:0050896 response to stimulus	-4.082141581	11.27391629297459	6.874162011092251	30169	223	60	5	8.333333333333334	3.568120160740314	3162|3480|5465|7421|9971	HMOX1|IGF1R|PPARA|VDR|NR1H4	-2.616137025	0	17	0	0	-11.2140453	53.87321428571429
1	-4.031531499	GO:0055082	M1	1	0	GO Biological Processes	19	cellular chemical homeostasis	19_GO:0065007 biological regulation	-4.031531499	6.554407200496585	5.797557900477437	30169	537	60	7	11.666666666666666	4.144384867012947	1636|3162|3480|5894|6352|7421|9971	ACE|HMOX1|IGF1R|RAF1|CCL5|VDR|NR1H4	-2.584747272	0	17	0	0	-11.2140453	53.87321428571429
1	-3.817480075	GO:0031668	M1	1	0	GO Biological Processes	19	cellular response to extracellular stimulus	19_GO:0050896 response to stimulus	-3.817480075	9.897965879265092	6.357169773987861	30169	254	60	5	8.333333333333334	3.568120160740314	3162|3480|5465|7421|9971	HMOX1|IGF1R|PPARA|VDR|NR1H4	-2.409628529	0	17	0	0	-11.2140453	53.87321428571429
1	-11.06997637	GO:0051098	M1	1	0	GO Biological Processes	19	regulation of binding	19_GO:0065007 biological regulation	-11.06997637	16.21989247311828	13.185527313676483	30169	372	60	12	20	5.163977794943222	207|650|998|1636|3162|3717|4233|4317|4318|5465|5468|6714	AKT1|BMP2|CDC42|ACE|HMOX1|JAK2|MET|MMP8|MMP9|PPARA|PPARG|SRC	-8.681148064	0	18	1	1	-11.06997637	47.887301587301586
1	-7.199807013	GO:0051099	M1	1	0	GO Biological Processes	19	positive regulation of binding	19_GO:0065007 biological regulation	-7.199807013	19.885404896421843	11.248922868197994	30169	177	60	7	11.666666666666666	4.144384867012947	650|1636|3717|4233|4317|4318|5468	BMP2|ACE|JAK2|MET|MMP8|MMP9|PPARG	-5.266910659	0	18	0	0	-11.06997637	47.887301587301586
1	-6.807821486	GO:0045428	M1	1	0	GO Biological Processes	19	regulation of nitric oxide biosynthetic process	19_GO:0008152 metabolic process	-6.807821486	40.54973118	13.915741686724532	30169	62	60	5	8.333333333333334	3.568120160740314	207|3643|3717|4317|5879	AKT1|INSR|JAK2|MMP8|RAC1	-4.941871922	0	18	0	0	-11.06997637	47.887301587301586
1	-6.703798268	GO:0080164	M1	1	0	GO Biological Processes	19	regulation of nitric oxide metabolic process	19_GO:0008152 metabolic process	-6.703798268	38.67820512820513	13.574864425249235	30169	65	60	5	8.333333333333334	3.568120160740314	207|3643|3717|4317|5879	AKT1|INSR|JAK2|MMP8|RAC1	-4.850083161	0	18	0	0	-11.06997637	47.887301587301586
1	-5.825417098	GO:0045429	M1	1	0	GO Biological Processes	19	positive regulation of nitric oxide biosynthetic process	19_GO:0048518 positive regulation of biological process	-5.825417098	47.887301587301586	13.573837943218999	30169	42	60	4	6.666666666666667	3.220305943597653	207|3643|3717|4317	AKT1|INSR|JAK2|MMP8	-4.108539951	0	18	0	0	-11.06997637	47.887301587301586
1	-5.742909787	GO:1904407	M1	1	0	GO Biological Processes	19	positive regulation of nitric oxide metabolic process	19_GO:0048518 positive regulation of biological process	-5.742909787	45.71060606060606	13.24872502115444	30169	44	60	4	6.666666666666667	3.220305943597653	207|3643|3717|4317	AKT1|INSR|JAK2|MMP8	-4.040462355	0	18	0	0	-11.06997637	47.887301587301586
1	-5.35930316	GO:0051101	M1	1	0	GO Biological Processes	19	regulation of DNA binding	19_GO:0065007 biological regulation	-5.35930316	20.777548209366394	9.731013402985173	30169	121	60	5	8.333333333333334	3.568120160740314	3162|3717|4317|4318|5468	HMOX1|JAK2|MMP8|MMP9|PPARG	-3.720137563	0	18	0	0	-11.06997637	47.887301587301586
1	-5.287422444	GO:0043388	M1	1	0	GO Biological Processes	19	positive regulation of DNA binding	19_GO:0065007 biological regulation	-5.287422444	35.28538011695906	11.565843588673076	30169	57	60	4	6.666666666666667	3.220305943597653	3717|4317|4318|5468	JAK2|MMP8|MMP9|PPARG	-3.653136612	0	18	0	0	-11.06997637	47.887301587301586
1	-10.53563462	GO:0008285	M1	1	0	GO Biological Processes	19	negative regulation of cell population proliferation	19_GO:0048519 negative regulation of biological process	-10.53563462	9.547151898734176	10.867188050148236	30169	790	60	15	25	5.5901699437494745	650|695|836|2066|2950|3162|3558|3717|4846|5468|5894|6772|7042|7421|8654	BMP2|BTK|CASP3|ERBB4|GSTP1|HMOX1|IL2|JAK2|NOS3|PPARG|RAF1|STAT1|TGFB2|VDR|PDE5A	-8.222527029	0	19	1	1	-10.53563462	10.085148042024832
1	-10.14316393	GO:0008283	M1	1	0	GO Biological Processes	19	cell population proliferation	19_GO:0009987 cellular process	-10.14316393	10.085148042024832	10.840841695933735	30169	698	60	14	23.333333333333332	5.4602943890247175	207|650|695|1636|1956|2099|2950|3162|3558|3815|6714|6772|7042|8654	AKT1|BMP2|BTK|ACE|EGFR|ESR1|GSTP1|HMOX1|IL2|KIT|SRC|STAT1|TGFB2|PDE5A	-7.889493524	0	19	0	0	-10.53563462	10.085148042024832
1	-10.48962577	GO:0043086	M1	1	0	GO Biological Processes	19	negative regulation of catalytic activity	19_GO:0065007 biological regulation	-10.48962577	9.475188442211055	10.817638484136095	30169	796	60	15	25	5.5901699437494745	207|308|336|650|836|1728|2167|2950|4318|4846|5170|5468|5894|6714|7042	AKT1|ANXA5|APOA2|BMP2|CASP3|NQO1|FABP4|GSTP1|MMP9|NOS3|PDPK1|PPARG|RAF1|SRC|TGFB2	-8.182270507	0	20	1	1	-10.48962577	20.950694444444444
1	-8.995087135	GO:0045936	M1	1	0	GO Biological Processes	19	negative regulation of phosphate metabolic process	19_GO:0048519 negative regulation of biological process	-8.995087135	12.570416666666665	10.914049158275606	30169	440	60	11	18.333333333333332	4.995368225036438	207|650|836|2167|2950|3558|5144|5170|5465|5468|7042	AKT1|BMP2|CASP3|FABP4|GSTP1|IL2|PDE4D|PDPK1|PPARA|PPARG|TGFB2	-6.867616116	0	20	0	0	-10.48962577	20.950694444444444
1	-8.984769793	GO:0010563	M1	1	0	GO Biological Processes	19	negative regulation of phosphorus metabolic process	19_GO:0048519 negative regulation of biological process	-8.984769793	12.541912320483748	10.899709881574793	30169	441	60	11	18.333333333333332	4.995368225036438	207|650|836|2167|2950|3558|5144|5170|5465|5468|7042	AKT1|BMP2|CASP3|FABP4|GSTP1|IL2|PDE4D|PDPK1|PPARA|PPARG|TGFB2	-6.861058924	0	20	0	0	-10.48962577	20.950694444444444
1	-8.403907773	GO:0042326	M1	1	0	GO Biological Processes	19	negative regulation of phosphorylation	19_GO:0048519 negative regulation of biological process	-8.403907773	13.197287839020124	10.695616116681254	30169	381	60	10	16.666666666666668	4.811252243246882	207|650|836|2167|2950|3558|5144|5170|5465|5468	AKT1|BMP2|CASP3|FABP4|GSTP1|IL2|PDE4D|PDPK1|PPARA|PPARG	-6.340874682	0	20	0	0	-10.48962577	20.950694444444444
1	-7.650287952	GO:0001933	M1	1	0	GO Biological Processes	19	negative regulation of protein phosphorylation	19_GO:0048519 negative regulation of biological process	-7.650287952	13.38860946745562	10.22463293624488	30169	338	60	9	15	4.6097722286464435	207|650|836|2167|2950|3558|5144|5170|5468	AKT1|BMP2|CASP3|FABP4|GSTP1|IL2|PDE4D|PDPK1|PPARG	-5.652450792	0	20	0	0	-10.48962577	20.950694444444444
1	-7.124017683	GO:0051348	M1	1	0	GO Biological Processes	19	negative regulation of transferase activity	19_GO:0065007 biological regulation	-7.124017683	14.574396135265701	10.113256630209976	30169	276	60	8	13.333333333333334	4.388537257362556	207|650|836|2167|2950|5170|5468|6714	AKT1|BMP2|CASP3|FABP4|GSTP1|PDPK1|PPARG|SRC	-5.203020552	0	20	0	0	-10.48962577	20.950694444444444
1	-6.61101029	GO:0006469	M1	1	0	GO Biological Processes	19	negative regulation of protein kinase activity	19_GO:0048519 negative regulation of biological process	-6.61101029	16.29498456790123	10.070626161101558	30169	216	60	7	11.666666666666666	4.144384867012947	207|650|836|2167|2950|5170|5468	AKT1|BMP2|CASP3|FABP4|GSTP1|PDPK1|PPARG	-4.77694987	0	20	0	0	-10.48962577	20.950694444444444
1	-6.302455755	GO:0033673	M1	1	0	GO Biological Processes	19	negative regulation of kinase activity	19_GO:0048519 negative regulation of biological process	-6.302455755	14.66548611111111	9.488232582250617	30169	240	60	7	11.666666666666666	4.144384867012947	207|650|836|2167|2950|5170|5468	AKT1|BMP2|CASP3|FABP4|GSTP1|PDPK1|PPARG	-4.50698385	0	20	0	0	-10.48962577	20.950694444444444
1	-6.078087451	GO:0031400	M1	1	0	GO Biological Processes	19	negative regulation of protein modification process	19_GO:0048519 negative regulation of biological process	-6.078087451	8.719364162	7.918694318472009	30169	519	60	9	15	4.6097722286464435	207|650|836|2167|2950|3558|5144|5170|5468	AKT1|BMP2|CASP3|FABP4|GSTP1|IL2|PDE4D|PDPK1|PPARG	-4.316429853	0	20	0	0	-10.48962577	20.950694444444444
1	-5.341788354	GO:0071901	M1	1	0	GO Biological Processes	19	negative regulation of protein serine/threonine kinase activity	19_GO:0048519 negative regulation of biological process	-5.341788354	20.60724043715847	9.687161728	30169	122	60	5	8.333333333333334	3.568120160740314	207|650|836|2950|5468	AKT1|BMP2|CASP3|GSTP1|PPARG	-3.705069493	0	20	0	0	-10.48962577	20.950694444444444
1	-4.302795706	GO:0009792	M1	1	0	GO Biological Processes	19	embryo development ending in birth or egg hatching	19_GO:0032502 developmental process	-4.302795706	6.048922305764411	5.877190659614641	30169	665	60	8	13.333333333333334	4.388537257362556	207|650|836|1636|1956|2260|4846|7042	AKT1|BMP2|CASP3|ACE|EGFR|FGFR1|NOS3|TGFB2	-2.796263428	0	20	0	0	-10.48962577	20.950694444444444
1	-3.551982827	GO:0043009	M1	1	0	GO Biological Processes	19	chordate embryonic development	19_GO:0032502 developmental process	-3.551982827	5.473898392949714	5.119057577515818	30169	643	60	7	11.666666666666666	4.144384867012947	207|650|836|1956|2260|4846|7042	AKT1|BMP2|CASP3|EGFR|FGFR1|NOS3|TGFB2	-2.180717807	0	20	0	0	-10.48962577	20.950694444444444
1	-3.39306801	GO:0045600	M1	1	0	GO Biological Processes	19	positive regulation of fat cell differentiation	19_GO:0032502 developmental process	-3.39306801	20.950694444444444	7.565948492145181	30169	72	60	3	5	2.8136571693556887	207|650|5468	AKT1|BMP2|PPARG	-2.040589723	0	20	0	0	-10.48962577	20.950694444444444
1	-3.152509837	GO:0001776	M1	1	0	GO Biological Processes	19	leukocyte homeostasis	19_GO:0002376 immune system process	-3.152509837	17.338505747126437	6.8127009739841045	30169	87	60	3	5	2.8136571693556887	207|695|836	AKT1|BTK|CASP3	-1.826472358	0	20	0	0	-10.48962577	20.950694444444444
1	-2.878466419	GO:0042063	M1	1	0	GO Biological Processes	19	gliogenesis	19_GO:0032502 developmental process	-2.878466419	8.415341701534171	5.137803371229482	30169	239	60	4	6.666666666666667	3.220305943597653	207|208|650|7042	AKT1|AKT2|BMP2|TGFB2	-1.587374564	0	20	0	0	-10.48962577	20.950694444444444
1	-2.857774909	GO:0045833	M1	1	0	GO Biological Processes	19	negative regulation of lipid metabolic process	19_GO:0048519 negative regulation of biological process	-2.857774909	13.713181818181818	5.962989649991252	30169	110	60	3	5	2.8136571693556887	207|336|650	AKT1|APOA2|BMP2	-1.567233142	0	20	0	0	-10.48962577	20.950694444444444
1	-2.499566501	GO:0045598	M1	1	0	GO Biological Processes	19	regulation of fat cell differentiation	19_GO:0032502 developmental process	-2.499566501	10.26156462585034	5.024859669741627	30169	147	60	3	5	2.8136571693556887	207|650|5468	AKT1|BMP2|PPARG	-1.240816568	0	20	0	0	-10.48962577	20.950694444444444
1	-2.321248385	GO:0034248	M1	1	0	GO Biological Processes	19	regulation of cellular amide metabolic process	19_GO:0008152 metabolic process	-2.321248385	4.562764670296431	3.767782209157732	30169	551	60	5	8.333333333333334	3.568120160740314	207|208|836|6352|9971	AKT1|AKT2|CASP3|CCL5|NR1H4	-1.076574042	0	20	0	0	-10.48962577	20.950694444444444
1	-2.227788769	GO:0010001	M1	1	0	GO Biological Processes	19	glial cell differentiation	19_GO:0032502 developmental process	-2.227788769	8.198097826086956	4.371951632315358	30169	184	60	3	5	2.8136571693556887	207|208|650	AKT1|AKT2|BMP2	-0.990957429	0	20	0	0	-10.48962577	20.950694444444444
1	-2.13139946	GO:0001701	M1	1	0	GO Biological Processes	19	in utero embryonic development	19_GO:0032502 developmental process	-2.13139946	5.1970714900947454	3.7095876639902152	30169	387	60	4	6.666666666666667	3.220305943597653	207|650|1956|4846	AKT1|BMP2|EGFR|NOS3	-0.902748978	0	20	0	0	-10.48962577	20.950694444444444
1	-2.087507217	GO:0051146	M1	1	0	GO Biological Processes	19	striated muscle cell differentiation	19_GO:0032502 developmental process	-2.087507217	7.2871980676328505	4.051889884	30169	207	60	3	5	2.8136571693556887	207|650|836	AKT1|BMP2|CASP3	-0.861233832	0	20	0	0	-10.48962577	20.950694444444444
1	-10.07583135	GO:0042698	M1	1	0	GO Biological Processes	19	ovulation cycle	19_GO:0048511 rhythmic process	-10.07583135	51.010386473429946	18.565310938912862	30169	69	60	7	11.666666666666666	4.144384867012947	836|2099|3480|4313|4846|6714|7042	CASP3|ESR1|IGF1R|MMP2|NOS3|SRC|TGFB2	-7.83214516	0	21	1	1	-10.07583135	68.56590909090909
1	-9.847932833	GO:0048511	M1	1	0	GO Biological Processes	19	rhythmic process	19_GO:0048511 rhythmic process	-9.847932833	18.62283950617284	12.984647244597092	30169	270	60	10	16.666666666666668	4.811252243246882	836|2099|3480|4313|4843|4846|5465|5468|6714|7042	CASP3|ESR1|IGF1R|MMP2|NOS2|NOS3|PPARA|PPARG|SRC|TGFB2	-7.618805366	0	21	0	0	-10.07583135	68.56590909090909
1	-9.259404514	GO:0022602	M1	1	0	GO Biological Processes	19	ovulation cycle process	19_GO:0048511 rhythmic process	-9.259404514	62.85208333333333	19.144365495226957	30169	48	60	6	10	3.872983346207417	836|2099|4313|4846|6714|7042	CASP3|ESR1|MMP2|NOS3|SRC|TGFB2	-7.08407288	0	21	0	0	-10.07583135	68.56590909090909
1	-9.189594349	GO:0008406	M1	1	0	GO Biological Processes	19	gonad development	19_GO:0022414 reproductive process	-9.189594349	20.112666666666666	12.84571719694508	30169	225	60	9	15	4.6097722286464435	836|1636|2099|3643|3815|4313|4846|6714|7042	CASP3|ACE|ESR1|INSR|KIT|MMP2|NOS3|SRC|TGFB2	-7.034849246	0	21	0	0	-10.07583135	68.56590909090909
1	-9.105454725	GO:0045137	M1	1	0	GO Biological Processes	19	development of primary sexual characteristics	19_GO:0022414 reproductive process	-9.105454725	19.675434782608693	12.691609857421476	30169	230	60	9	15	4.6097722286464435	836|1636|2099|3643|3815|4313|4846|6714|7042	CASP3|ACE|ESR1|INSR|KIT|MMP2|NOS3|SRC|TGFB2	-6.962608845	0	21	0	0	-10.07583135	68.56590909090909
1	-8.343879305	GO:0007548	M1	1	0	GO Biological Processes	19	sex differentiation	19_GO:0022414 reproductive process	-8.343879305	16.104448398576512	11.355606155845186	30169	281	60	9	15	4.6097722286464435	836|1636|2099|3643|3815|4313|4846|6714|7042	CASP3|ACE|ESR1|INSR|KIT|MMP2|NOS3|SRC|TGFB2	-6.286044215	0	21	0	0	-10.07583135	68.56590909090909
1	-8.147695439	GO:0048608	M1	1	0	GO Biological Processes	19	reproductive structure development	19_GO:0022414 reproductive process	-8.147695439	15.288344594594593	11.027804815063524	30169	296	60	9	15	4.6097722286464435	836|1636|2099|3643|3815|4313|4846|6714|7042	CASP3|ACE|ESR1|INSR|KIT|MMP2|NOS3|SRC|TGFB2	-6.102541381	0	21	0	0	-10.07583135	68.56590909090909
1	-8.097168172	GO:0061458	M1	1	0	GO Biological Processes	19	reproductive system development	19_GO:0032502 developmental process	-8.097168172	15.084499999999998	10.944412138704465	30169	300	60	9	15	4.6097722286464435	836|1636|2099|3643|3815|4313|4846|6714|7042	CASP3|ACE|ESR1|INSR|KIT|MMP2|NOS3|SRC|TGFB2	-6.061287658	0	21	0	0	-10.07583135	68.56590909090909
1	-7.413206386	GO:0008585	M1	1	0	GO Biological Processes	19	female gonad development	19_GO:0022414 reproductive process	-7.413206386	31.426041666666666	13.328872513838522	30169	96	60	6	10	3.872983346207417	836|2099|3815|4313|4846|6714	CASP3|ESR1|KIT|MMP2|NOS3|SRC	-5.439881375	0	21	0	0	-10.07583135	68.56590909090909
1	-7.306680309	GO:0046545	M1	1	0	GO Biological Processes	19	development of primary female sexual characteristics	19_GO:0022414 reproductive process	-7.306680309	30.169	13.042557708307093	30169	100	60	6	10	3.872983346207417	836|2099|3815|4313|4846|6714	CASP3|ESR1|KIT|MMP2|NOS3|SRC	-5.351507561	0	21	0	0	-10.07583135	68.56590909090909
1	-6.943693824	GO:0046660	M1	1	0	GO Biological Processes	19	female sex differentiation	19_GO:0022414 reproductive process	-6.943693824	26.23391304347826	12.102723189673474	30169	115	60	6	10	3.872983346207417	836|2099|3815|4313|4846|6714	CASP3|ESR1|KIT|MMP2|NOS3|SRC	-5.054378041	0	21	0	0	-10.07583135	68.56590909090909
1	-5.95728841	GO:0032570	M1	1	0	GO Biological Processes	19	response to progesterone	19_GO:0050896 response to stimulus	-5.95728841	51.57094017094017	14.106994092020111	30169	39	60	4	6.666666666666667	3.220305943597653	3480|6714|7042|10062	IGF1R|SRC|TGFB2|NR1H3	-4.216277583	0	21	0	0	-10.07583135	68.56590909090909
1	-5.832683926	GO:0008593	M1	1	0	GO Biological Processes	19	regulation of Notch signaling pathway	19_GO:0023052 signaling	-5.832683926	25.91838487972509	10.972998487115616	30169	97	60	5	8.333333333333334	3.568120160740314	207|3815|4846|6714|7042	AKT1|KIT|NOS3|SRC|TGFB2	-4.111382688	0	21	0	0	-10.07583135	68.56590909090909
1	-5.743157569	GO:0048863	M1	1	0	GO Biological Processes	19	stem cell differentiation	19_GO:0032502 developmental process	-5.743157569	16.396195652173912	9.351279232274663	30169	184	60	6	10	3.872983346207417	998|1636|2066|2099|3815|7042	CDC42|ACE|ERBB4|ESR1|KIT|TGFB2	-4.040462355	0	21	0	0	-10.07583135	68.56590909090909
1	-5.589132796	GO:0045747	M1	1	0	GO Biological Processes	19	positive regulation of Notch signaling pathway	19_GO:0023052 signaling	-5.589132796	41.90138888888889	12.65973748905742	30169	48	60	4	6.666666666666667	3.220305943597653	3815|4846|6714|7042	KIT|NOS3|SRC|TGFB2	-3.91551169	0	21	0	0	-10.07583135	68.56590909090909
1	-5.382065654	GO:0001541	M1	1	0	GO Biological Processes	19	ovarian follicle development	19_GO:0022414 reproductive process	-5.382065654	37.245679012345676	11.900423181746161	30169	54	60	4	6.666666666666667	3.220305943597653	2099|3815|4313|6714	ESR1|KIT|MMP2|SRC	-3.741671501	0	21	0	0	-10.07583135	68.56590909090909
1	-5.035104097	GO:0055123	M1	1	0	GO Biological Processes	19	digestive system development	19_GO:0032502 developmental process	-5.035104097	17.830378250591018	8.942129361813253	30169	141	60	5	8.333333333333334	3.568120160740314	1956|3643|3815|6714|7042	EGFR|INSR|KIT|SRC|TGFB2	-3.431266463	0	21	0	0	-10.07583135	68.56590909090909
1	-5.005397224	GO:0008584	M1	1	0	GO Biological Processes	19	male gonad development	19_GO:0022414 reproductive process	-5.005397224	17.58100233100233	8.872188861112988	30169	143	60	5	8.333333333333334	3.568120160740314	1636|2099|3643|3815|7042	ACE|ESR1|INSR|KIT|TGFB2	-3.406060091	0	21	0	0	-10.07583135	68.56590909090909
1	-4.990708443	GO:0046546	M1	1	0	GO Biological Processes	19	development of primary male sexual characteristics	19_GO:0022414 reproductive process	-4.990708443	17.458912037037038	8.837747335631374	30169	144	60	5	8.333333333333334	3.568120160740314	1636|2099|3643|3815|7042	ACE|ESR1|INSR|KIT|TGFB2	-3.393604191	0	21	0	0	-10.07583135	68.56590909090909
1	-4.95038249	GO:0060065	M1	1	0	GO Biological Processes	19	uterus development	19_GO:0022414 reproductive process	-4.95038249	68.56590909090909	14.151993926192779	30169	22	60	3	5	2.8136571693556887	2099|6714|7042	ESR1|SRC|TGFB2	-3.361206882	0	21	0	0	-10.07583135	68.56590909090909
1	-4.679854201	GO:0046661	M1	1	0	GO Biological Processes	19	male sex differentiation	19_GO:0022414 reproductive process	-4.679854201	15.054391217564872	8.130100041	30169	167	60	5	8.333333333333334	3.568120160740314	1636|2099|3643|3815|7042	ACE|ESR1|INSR|KIT|TGFB2	-3.123700925	0	21	0	0	-10.07583135	68.56590909090909
1	-3.875665427	GO:0048565	M1	1	0	GO Biological Processes	19	digestive tract development	19_GO:0032502 developmental process	-3.875665427	15.471282051282051	7.381364774407879	30169	130	60	4	6.666666666666667	3.220305943597653	1956|3815|6714|7042	EGFR|KIT|SRC|TGFB2	-2.456873894	0	21	0	0	-10.07583135	68.56590909090909
1	-2.904043836	GO:0035265	M1	1	0	GO Biological Processes	19	organ growth	19_GO:0040007 growth	-2.904043836	14.230660377358491	6.091426590574075	30169	106	60	3	5	2.8136571693556887	2099|4322|7042	ESR1|MMP13|TGFB2	-1.606854575	0	21	0	0	-10.07583135	68.56590909090909
1	-2.887629886	GO:0040007	M1	1	0	GO Biological Processes	19	growth	19_GO:0040007 growth	-2.887629886	6.177108927108928	4.694119811080731	30169	407	60	5	8.333333333333334	3.568120160740314	2066|2099|4322|6714|7042	ERBB4|ESR1|MMP13|SRC|TGFB2	-1.59377709	0	21	0	0	-10.07583135	68.56590909090909
1	-2.887629886	GO:0048589	M1	1	0	GO Biological Processes	19	developmental growth	19_GO:0040007 growth	-2.887629886	6.177108927108928	4.694119811080731	30169	407	60	5	8.333333333333334	3.568120160740314	2066|2099|4322|6714|7042	ERBB4|ESR1|MMP13|SRC|TGFB2	-1.59377709	0	21	0	0	-10.07583135	68.56590909090909
1	-2.388791865	GO:0071560	M1	1	0	GO Biological Processes	19	cellular response to transforming growth factor beta stimulus	19_GO:0050896 response to stimulus	-2.388791865	9.369254658385094	4.753154314520831	30169	161	60	3	5	2.8136571693556887	3480|6714|7042	IGF1R|SRC|TGFB2	-1.138642104	0	21	0	0	-10.07583135	68.56590909090909
1	-2.36140113	GO:0098609	M1	1	0	GO Biological Processes	19	cell-cell adhesion	19_GO:0009987 cellular process	-2.36140113	4.664347557	3.832003834254412	30169	539	60	5	8.333333333333334	3.568120160740314	1956|3815|6352|6714|7042	EGFR|KIT|CCL5|SRC|TGFB2	-1.113250427	0	21	0	0	-10.07583135	68.56590909090909
1	-2.337262708	GO:0071559	M1	1	0	GO Biological Processes	19	response to transforming growth factor beta	19_GO:0050896 response to stimulus	-2.337262708	8.978869047619048	4.629443965072294	30169	168	60	3	5	2.8136571693556887	3480|6714|7042	IGF1R|SRC|TGFB2	-1.092093443	0	21	0	0	-10.07583135	68.56590909090909
1	-9.779839744	GO:0050731	M1	1	0	GO Biological Processes	19	positive regulation of peptidyl-tyrosine phosphorylation	19_GO:0048518 positive regulation of biological process	-9.779839744	23.447409326424868	13.965573006293422	30169	193	60	9	15	4.6097722286464435	1636|1956|2066|3558|3717|3815|4282|6352|6714	ACE|EGFR|ERBB4|IL2|JAK2|KIT|MIF|CCL5|SRC	-7.560153834	0	22	1	1	-9.779839744	83.80277777777778
1	-8.551546746	GO:0050730	M1	1	0	GO Biological Processes	19	regulation of peptidyl-tyrosine phosphorylation	19_GO:0008152 metabolic process	-8.551546746	17.012593984962404	11.709702159485957	30169	266	60	9	15	4.6097722286464435	1636|1956|2066|3558|3717|3815|4282|6352|6714	ACE|EGFR|ERBB4|IL2|JAK2|KIT|MIF|CCL5|SRC	-6.467181608	0	22	0	0	-9.779839744	83.80277777777778
1	-6.917289186	GO:0061098	M1	1	0	GO Biological Processes	19	positive regulation of protein tyrosine kinase activity	19_GO:0048518 positive regulation of biological process	-6.917289186	42.61158192090396	14.281886373759486	30169	59	60	5	8.333333333333334	3.568120160740314	1636|1956|2066|6352|6714	ACE|EGFR|ERBB4|CCL5|SRC	-5.030150323	0	22	0	0	-9.779839744	83.80277777777778
1	-5.855008389	GO:0061097	M1	1	0	GO Biological Processes	19	regulation of protein tyrosine kinase activity	19_GO:0008152 metabolic process	-5.855008389	26.188368055555557	11.034381347474305	30169	96	60	5	8.333333333333334	3.568120160740314	1636|1956|2066|6352|6714	ACE|EGFR|ERBB4|CCL5|SRC	-4.13073252	0	22	0	0	-9.779839744	83.80277777777778
1	-5.516736918	GO:0070372	M1	1	0	GO Biological Processes	19	regulation of ERK1 and ERK2 cascade	19_GO:0023052 signaling	-5.516736918	11.173703703703703	8.102775698448538	30169	315	60	7	11.666666666666666	4.144384867012947	650|1956|2066|2950|4282|6352|6714	BMP2|EGFR|ERBB4|GSTP1|MIF|CCL5|SRC	-3.85748476	0	22	0	0	-9.779839744	83.80277777777778
1	-5.261917559	GO:0070374	M1	1	0	GO Biological Processes	19	positive regulation of ERK1 and ERK2 cascade	19_GO:0023052 signaling	-5.261917559	13.528699551569508	8.382812167223937	30169	223	60	6	10	3.872983346207417	650|1956|2066|4282|6352|6714	BMP2|EGFR|ERBB4|MIF|CCL5|SRC	-3.628843149	0	22	0	0	-9.779839744	83.80277777777778
1	-5.223752233	GO:0038128	M1	1	0	GO Biological Processes	19	ERBB2 signaling pathway	19_GO:0023052 signaling	-5.223752233	83.80277777777778	15.686679287105035	30169	18	60	3	5	2.8136571693556887	1956|2066|6714	EGFR|ERBB4|SRC	-3.597397642	0	22	0	0	-9.779839744	83.80277777777778
1	-3.265754565	GO:0002833	M1	1	0	GO Biological Processes	19	positive regulation of response to biotic stimulus	19_GO:0048518 positive regulation of biological process	-3.265754565	10.69822695035461	5.954549767494836	30169	188	60	4	6.666666666666667	3.220305943597653	4282|4321|6352|6714	MIF|MMP12|CCL5|SRC	-1.928844055	0	22	0	0	-9.779839744	83.80277777777778
1	-3.152509837	GO:0014910	M1	1	0	GO Biological Processes	19	regulation of smooth muscle cell migration	19_GO:0040011 locomotion	-3.152509837	17.338505747126437	6.8127009739841045	30169	87	60	3	5	2.8136571693556887	1636|6352|6714	ACE|CCL5|SRC	-1.826472358	0	22	0	0	-9.779839744	83.80277777777778
1	-2.698945312	GO:0001952	M1	1	0	GO Biological Processes	19	regulation of cell-matrix adhesion	19_GO:0050789 regulation of biological process	-2.698945312	12.0676	5.535161585790487	30169	125	60	3	5	2.8136571693556887	4321|5879|6714	MMP12|RAC1|SRC	-1.423529758	0	22	0	0	-9.779839744	83.80277777777778
1	-2.516318836	GO:0045089	M1	1	0	GO Biological Processes	19	positive regulation of innate immune response	19_GO:0044419 biological process involved in interspecies interaction between organisms	-2.516318836	10.403103448275862	5.066658795	30169	145	60	3	5	2.8136571693556887	4321|6352|6714	MMP12|CCL5|SRC	-1.256033388	0	22	0	0	-9.779839744	83.80277777777778
1	-2.10480036	GO:1901888	M1	1	0	GO Biological Processes	19	regulation of cell junction assembly	19_GO:0050789 regulation of biological process	-2.10480036	7.394362745098039	4.090778186110298	30169	204	60	3	5	2.8136571693556887	1636|5879|6714	ACE|RAC1|SRC	-0.877102279	0	22	0	0	-9.779839744	83.80277777777778
1	-9.632749635	GO:0051046	M1	1	0	GO Biological Processes	19	regulation of secretion	19_GO:0051179 localization	-9.632749635	10.492161583734617	10.687115873197682	30169	623	60	13	21.666666666666668	5.318555917	650|1636|3162|3717|4282|4843|5170|5468|6352|7042|7376|9971|10062	BMP2|ACE|HMOX1|JAK2|MIF|NOS2|PDPK1|PPARG|CCL5|TGFB2|NR1H2|NR1H4|NR1H3	-7.422304382	0	23	1	1	-9.632749635	19.48901809
1	-9.426063915	GO:0010817	M1	1	0	GO Biological Processes	19	regulation of hormone levels	19_GO:0065007 biological regulation	-9.426063915	11.670793036750483	10.924855253470431	30169	517	60	12	20	5.163977794943222	650|695|1636|1803|2099|3480|3717|4843|5468|5894|6352|9971	BMP2|BTK|ACE|DPP4|ESR1|IGF1R|JAK2|NOS2|PPARG|RAF1|CCL5|NR1H4	-7.224666791	0	23	0	0	-9.632749635	19.48901809
1	-9.239077147	GO:0006954	M1	1	0	GO Biological Processes	19	inflammatory response	19_GO:0050896 response to stimulus	-9.239077147	11.236126629422719	10.68422509703493	30169	537	60	12	20	5.163977794943222	207|336|650|695|3162|3717|3815|4282|4843|5879|6352|9971	AKT1|APOA2|BMP2|BTK|HMOX1|JAK2|KIT|MIF|NOS2|RAC1|CCL5|NR1H4	-7.07484542	0	23	0	0	-9.632749635	19.48901809
1	-8.980932214	GO:1903530	M1	1	0	GO Biological Processes	19	regulation of secretion by cell	19_GO:0051179 localization	-8.980932214	10.660424028268551	10.357078347425354	30169	566	60	12	20	5.163977794943222	650|3162|3717|4282|4843|5170|5468|6352|7042|7376|9971|10062	BMP2|HMOX1|JAK2|MIF|NOS2|PDPK1|PPARG|CCL5|TGFB2|NR1H2|NR1H4|NR1H3	-6.860949218	0	23	0	0	-9.632749635	19.48901809
1	-8.882960765	GO:1903829	M1	1	0	GO Biological Processes	19	positive regulation of protein localization	19_GO:0051179 localization	-8.882960765	12.26382113821138	10.75882754916706	30169	451	60	11	18.333333333333332	4.995368225036438	207|208|1956|2066|3717|5170|5468|6714|7042|7376|9971	AKT1|AKT2|EGFR|ERBB4|JAK2|PDPK1|PPARG|SRC|TGFB2|NR1H2|NR1H4	-6.781151737	0	23	0	0	-9.632749635	19.48901809
1	-7.362457565	GO:0050708	M1	1	0	GO Biological Processes	19	regulation of protein secretion	19_GO:0051179 localization	-7.362457565	15.651880674448767	10.530231712845584	30169	257	60	8	13.333333333333334	4.388537257362556	3717|4843|5468|6352|7042|7376|9971|10062	JAK2|NOS2|PPARG|CCL5|TGFB2|NR1H2|NR1H4|NR1H3	-5.394396795	0	23	0	0	-9.632749635	19.48901809
1	-7.281497153	GO:0051223	M1	1	0	GO Biological Processes	19	regulation of protein transport	19_GO:0051179 localization	-7.281497153	10.036260811709914	9.104669891872522	30169	501	60	10	16.666666666666668	4.811252243246882	208|3717|4843|5468|6352|6714|7042|7376|9971|10062	AKT2|JAK2|NOS2|PPARG|CCL5|SRC|TGFB2|NR1H2|NR1H4|NR1H3	-5.331374397	0	23	0	0	-9.632749635	19.48901809
1	-7.084656165	GO:0070201	M1	1	0	GO Biological Processes	19	regulation of establishment of protein localization	19_GO:0051179 localization	-7.084656165	9.559252217997466	8.840327172790222	30169	526	60	10	16.666666666666668	4.811252243246882	208|3717|4843|5468|6352|6714|7042|7376|9971|10062	AKT2|JAK2|NOS2|PPARG|CCL5|SRC|TGFB2|NR1H2|NR1H4|NR1H3	-5.17515247	0	23	0	0	-9.632749635	19.48901809
1	-6.562180725	GO:0051090	M1	1	0	GO Biological Processes	19	regulation of DNA-binding transcription factor activity	19_GO:0008152 metabolic process	-6.562180725	9.967731277533039	8.594554385818263	30169	454	60	9	15	4.6097722286464435	207|650|695|2099|3162|3717|3815|5468|9971	AKT1|BMP2|BTK|ESR1|HMOX1|JAK2|KIT|PPARG|NR1H4	-4.737623846	0	23	0	0	-9.632749635	19.48901809
1	-6.433779597	GO:0006366	M1	1	0	GO Biological Processes	19	transcription by RNA polymerase II	19_GO:0008152 metabolic process	-6.433779597	11.830980392156862	8.965790777709906	30169	340	60	8	13.333333333333334	4.388537257362556	650|2099|3558|3717|5468|7421|9971|10062	BMP2|ESR1|IL2|JAK2|PPARG|VDR|NR1H4|NR1H3	-4.622187695	0	23	0	0	-9.632749635	19.48901809
1	-6.003374993	GO:0051091	M1	1	0	GO Biological Processes	19	positive regulation of DNA-binding transcription factor activity	19_GO:0008152 metabolic process	-6.003374993	13.232017543859648	8.945039284872601	30169	266	60	7	11.666666666666666	4.144384867012947	207|650|695|2099|3717|3815|5468	AKT1|BMP2|BTK|ESR1|JAK2|KIT|PPARG	-4.257116477	0	23	0	0	-9.632749635	19.48901809
1	-5.875756086	GO:1903532	M1	1	0	GO Biological Processes	19	positive regulation of secretion by cell	19_GO:0051179 localization	-5.875756086	12.660851318944843	8.719330762	30169	278	60	7	11.666666666666666	4.144384867012947	650|3717|4282|5468|7042|7376|9971	BMP2|JAK2|MIF|PPARG|TGFB2|NR1H2|NR1H4	-4.14848507	0	23	0	0	-9.632749635	19.48901809
1	-5.714528753	GO:0051222	M1	1	0	GO Biological Processes	19	positive regulation of protein transport	19_GO:0051179 localization	-5.714528753	11.971825396825395	8.439161829496213	30169	294	60	7	11.666666666666666	4.144384867012947	208|3717|5468|6714|7042|7376|9971	AKT2|JAK2|PPARG|SRC|TGFB2|NR1H2|NR1H4	-4.017721589	0	23	0	0	-9.632749635	19.48901809
1	-5.618499308	GO:0051047	M1	1	0	GO Biological Processes	19	positive regulation of secretion	19_GO:0051179 localization	-5.618499308	11.578015350877191	8.274855988153277	30169	304	60	7	11.666666666666666	4.144384867012947	650|3717|4282|5468|7042|7376|9971	BMP2|JAK2|MIF|PPARG|TGFB2|NR1H2|NR1H4	-3.934121132	0	23	0	0	-9.632749635	19.48901809
1	-5.5625075	GO:1904951	M1	1	0	GO Biological Processes	19	positive regulation of establishment of protein localization	19_GO:0051179 localization	-5.5625075	11.353924731182794	8.179917811682623	30169	310	60	7	11.666666666666666	4.144384867012947	208|3717|5468|6714|7042|7376|9971	AKT2|JAK2|PPARG|SRC|TGFB2|NR1H2|NR1H4	-3.892852582	0	23	0	0	-9.632749635	19.48901809
1	-5.223273636	GO:0050714	M1	1	0	GO Biological Processes	19	positive regulation of protein secretion	19_GO:0051179 localization	-5.223273636	19.48901809	9.394192545954867	30169	129	60	5	8.333333333333334	3.568120160740314	3717|5468|7042|7376|9971	JAK2|PPARG|TGFB2|NR1H2|NR1H4	-3.597397642	0	23	0	0	-9.632749635	19.48901809
1	-4.644527877	GO:0006351	M1	1	0	GO Biological Processes	19	DNA-templated transcription	19_GO:0008152 metabolic process	-4.644527877	6.760560224089636	6.335324854678951	30169	595	60	8	13.333333333333334	4.388537257362556	650|2099|3558|3717|5468|7421|9971|10062	BMP2|ESR1|IL2|JAK2|PPARG|VDR|NR1H4|NR1H3	-3.093848748	0	23	0	0	-9.632749635	19.48901809
1	-4.634138871	GO:0097659	M1	1	0	GO Biological Processes	19	nucleic acid-templated transcription	19_GO:0008152 metabolic process	-4.634138871	6.7379117811278615	6.321227235861333	30169	597	60	8	13.333333333333334	4.388537257362556	650|2099|3558|3717|5468|7421|9971|10062	BMP2|ESR1|IL2|JAK2|PPARG|VDR|NR1H4|NR1H3	-3.084459269	0	23	0	0	-9.632749635	19.48901809
1	-4.582780692	GO:0032774	M1	1	0	GO Biological Processes	19	RNA biosynthetic process	19_GO:0008152 metabolic process	-4.582780692	6.626908292147172	6.251698069927847	30169	607	60	8	13.333333333333334	4.388537257362556	650|2099|3558|3717|5468|7421|9971|10062	BMP2|ESR1|IL2|JAK2|PPARG|VDR|NR1H4|NR1H3	-3.040539747	0	23	0	0	-9.632749635	19.48901809
1	-9.06829396	GO:0007507	M1	1	0	GO Biological Processes	19	heart development	19_GO:0032502 developmental process	-9.06829396	10.852158273381296	10.467146233775045	30169	556	60	12	20	5.163977794943222	650|836|998|1636|2050|2066|3480|3643|4313|4846|5465|7042	BMP2|CASP3|CDC42|ACE|EPHB4|ERBB4|IGF1R|INSR|MMP2|NOS3|PPARA|TGFB2	-6.933203545	0	24	1	1	-9.06829396	83.80277777777778
1	-6.843678496	GO:1902893	M1	1	0	GO Biological Processes	19	regulation of miRNA transcription	19_GO:0008152 metabolic process	-6.843678496	41.21448087431694	14.034829779045388	30169	61	60	5	8.333333333333334	3.568120160740314	650|5465|5468|7042|7376	BMP2|PPARA|PPARG|TGFB2|NR1H2	-4.967263499	0	24	0	0	-9.06829396	83.80277777777778
1	-6.41964785	GO:2000628	M1	1	0	GO Biological Processes	19	regulation of miRNA metabolic process	19_GO:0008152 metabolic process	-6.41964785	33.9740991	12.67775468499213	30169	74	60	5	8.333333333333334	3.568120160740314	650|5465|5468|7042|7376	BMP2|PPARA|PPARG|TGFB2|NR1H2	-4.609876893	0	24	0	0	-9.06829396	83.80277777777778
1	-6.326883245	GO:0060485	M1	1	0	GO Biological Processes	19	mesenchyme development	19_GO:0032502 developmental process	-6.326883245	14.788725490196077	9.533507438015317	30169	238	60	7	11.666666666666666	4.144384867012947	650|998|2066|2260|4846|6772|7042	BMP2|CDC42|ERBB4|FGFR1|NOS3|STAT1|TGFB2	-4.52432066	0	24	0	0	-9.06829396	83.80277777777778
1	-5.91341833	GO:0048762	M1	1	0	GO Biological Processes	19	mesenchymal cell differentiation	19_GO:0032502 developmental process	-5.91341833	17.540116279069768	9.711014203451974	30169	172	60	6	10	3.872983346207417	650|998|2066|2260|6772|7042	BMP2|CDC42|ERBB4|FGFR1|STAT1|TGFB2	-4.178851612	0	24	0	0	-9.06829396	83.80277777777778
1	-5.850291573	GO:0045596	M1	1	0	GO Biological Processes	19	negative regulation of cell differentiation	19_GO:0032502 developmental process	-5.850291573	7.0030176415970296	7.2674581237092575	30169	718	60	10	16.666666666666668	4.811252243246882	650|1956|3558|4318|5465|5468|6772|7042|7376|10062	BMP2|EGFR|IL2|MMP9|PPARA|PPARG|STAT1|TGFB2|NR1H2|NR1H3	-4.127505566	0	24	0	0	-9.06829396	83.80277777777778
1	-5.626276848	GO:1902895	M1	1	0	GO Biological Processes	19	positive regulation of miRNA transcription	19_GO:0048518 positive regulation of biological process	-5.626276848	42.79290780141844	12.800010761643174	30169	47	60	4	6.666666666666667	3.220305943597653	650|5468|7042|7376	BMP2|PPARG|TGFB2|NR1H2	-3.939167252	0	24	0	0	-9.06829396	83.80277777777778
1	-5.318377129	GO:2000630	M1	1	0	GO Biological Processes	19	positive regulation of miRNA metabolic process	19_GO:0048518 positive regulation of biological process	-5.318377129	35.91547619047619	11.67443012080433	30169	56	60	4	6.666666666666667	3.220305943597653	650|5468|7042|7376	BMP2|PPARG|TGFB2|NR1H2	-3.682876486	0	24	0	0	-9.06829396	83.80277777777778
1	-5.257696589	GO:0001655	M1	1	0	GO Biological Processes	19	urogenital system development	19_GO:0032502 developmental process	-5.257696589	10.202077294685989	7.673848097078102	30169	345	60	7	11.666666666666666	4.144384867012947	650|1636|2066|2099|4313|6772|7042	BMP2|ACE|ERBB4|ESR1|MMP2|STAT1|TGFB2	-3.625830231	0	24	0	0	-9.06829396	83.80277777777778
1	-5.223752233	GO:0060391	M1	1	0	GO Biological Processes	19	positive regulation of SMAD protein signal transduction	19_GO:0023052 signaling	-5.223752233	83.80277777777778	15.686679287105035	30169	18	60	3	5	2.8136571693556887	650|3717|5468	BMP2|JAK2|PPARG	-3.597397642	0	24	0	0	-9.06829396	83.80277777777778
1	-4.949492669	GO:0003007	M1	1	0	GO Biological Processes	19	heart morphogenesis	19_GO:0032502 developmental process	-4.949492669	11.924505928853755	7.789525835399105	30169	253	60	6	10	3.872983346207417	650|998|2050|3643|4846|7042	BMP2|CDC42|EPHB4|INSR|NOS3|TGFB2	-3.361206882	0	24	0	0	-9.06829396	83.80277777777778
1	-4.490707873	GO:0060390	M1	1	0	GO Biological Processes	19	regulation of SMAD protein signal transduction	19_GO:0023052 signaling	-4.490707873	48.65967741935484	11.85155810895397	30169	31	60	3	5	2.8136571693556887	650|3717|5468	BMP2|JAK2|PPARG	-2.961503858	0	24	0	0	-9.06829396	83.80277777777778
1	-4.368290004	GO:1905207	M1	1	0	GO Biological Processes	19	regulation of cardiocyte differentiation	19_GO:0032502 developmental process	-4.368290004	44.366176470588236	11.29420619937649	30169	34	60	3	5	2.8136571693556887	650|1956|7042	BMP2|EGFR|TGFB2	-2.854982286	0	24	0	0	-9.06829396	83.80277777777778
1	-4.256704205	GO:0003203	M1	1	0	GO Biological Processes	19	endocardial cushion morphogenesis	19_GO:0032502 developmental process	-4.256704205	40.76891891891892	10.80516459712761	30169	37	60	3	5	2.8136571693556887	650|4846|7042	BMP2|NOS3|TGFB2	-2.763140545	0	24	0	0	-9.06829396	83.80277777777778
1	-4.256704205	GO:0003230	M1	1	0	GO Biological Processes	19	cardiac atrium development	19_GO:0032502 developmental process	-4.256704205	40.76891891891892	10.80516459712761	30169	37	60	3	5	2.8136571693556887	650|3480|7042	BMP2|IGF1R|TGFB2	-2.763140545	0	24	0	0	-9.06829396	83.80277777777778
1	-4.168024406	GO:0045765	M1	1	0	GO Biological Processes	19	regulation of angiogenesis	19_GO:0032502 developmental process	-4.168024406	8.644412607449857	6.412150882307678	30169	349	60	6	10	3.872983346207417	3162|4846|5170|5468|6772|7042	HMOX1|NOS3|PDPK1|PPARG|STAT1|TGFB2	-2.688276448	0	24	0	0	-9.06829396	83.80277777777778
1	-4.127282438	GO:1901342	M1	1	0	GO Biological Processes	19	regulation of vasculature development	19_GO:0032502 developmental process	-4.127282438	8.498309859	6.344072759250697	30169	355	60	6	10	3.872983346207417	3162|4846|5170|5468|6772|7042	HMOX1|NOS3|PDPK1|PPARG|STAT1|TGFB2	-2.652604123	0	24	0	0	-9.06829396	83.80277777777778
1	-4.121825599	GO:1905314	M1	1	0	GO Biological Processes	19	semi-lunar valve development	19_GO:0032502 developmental process	-4.121825599	36.791463414634144	10.237335868479908	30169	41	60	3	5	2.8136571693556887	650|4846|7042	BMP2|NOS3|TGFB2	-2.652158429	0	24	0	0	-9.06829396	83.80277777777778
1	-3.996032614	GO:0090100	M1	1	0	GO Biological Processes	19	positive regulation of transmembrane receptor protein serine/threonine kinase signaling pathway	19_GO:0023052 signaling	-3.996032614	16.622038567493114	7.686406073844526	30169	121	60	4	6.666666666666667	3.220305943597653	650|3717|5468|7042	BMP2|JAK2|PPARG|TGFB2	-2.557600071	0	24	0	0	-9.06829396	83.80277777777778
1	-3.954884414	GO:0042476	M1	1	0	GO Biological Processes	19	odontogenesis	19_GO:0032502 developmental process	-3.954884414	16.21989247311828	7.581184075045002	30169	124	60	4	6.666666666666667	3.220305943597653	650|5465|6714|7042	BMP2|PPARA|SRC|TGFB2	-2.521063891	0	24	0	0	-9.06829396	83.80277777777778
1	-3.943350932	GO:0003197	M1	1	0	GO Biological Processes	19	endocardial cushion development	19_GO:0032502 developmental process	-3.943350932	32.09468085106383	9.523439991652566	30169	47	60	3	5	2.8136571693556887	650|4846|7042	BMP2|NOS3|TGFB2	-2.513336696	0	24	0	0	-9.06829396	83.80277777777778
1	-3.889111977	GO:0010862	M1	1	0	GO Biological Processes	19	positive regulation of pathway-restricted SMAD protein phosphorylation	19_GO:0023052 signaling	-3.889111977	30.78469387755102	9.314604430443746	30169	49	60	3	5	2.8136571693556887	650|5468|7042	BMP2|PPARG|TGFB2	-2.468840735	0	24	0	0	-9.06829396	83.80277777777778
1	-3.837499514	GO:0035303	M1	1	0	GO Biological Processes	19	regulation of dephosphorylation	19_GO:0008152 metabolic process	-3.837499514	15.122305764411028	7.2863680055375415	30169	133	60	4	6.666666666666667	3.220305943597653	650|3717|6714|7042	BMP2|JAK2|SRC|TGFB2	-2.428566369	0	24	0	0	-9.06829396	83.80277777777778
1	-3.787253278	GO:0072132	M1	1	0	GO Biological Processes	19	mesenchyme morphogenesis	19_GO:0032502 developmental process	-3.787253278	28.461320754716983	8.932261530977943	30169	53	60	3	5	2.8136571693556887	650|4846|7042	BMP2|NOS3|TGFB2	-2.384414255	0	24	0	0	-9.06829396	83.80277777777778
1	-3.763043466	GO:0045778	M1	1	0	GO Biological Processes	19	positive regulation of ossification	19_GO:0048518 positive regulation of biological process	-3.763043466	27.93425925925926	8.843235718190693	30169	54	60	3	5	2.8136571693556887	650|7042|7421	BMP2|TGFB2|VDR	-2.366565256	0	24	0	0	-9.06829396	83.80277777777778
1	-3.739297847	GO:0003179	M1	1	0	GO Biological Processes	19	heart valve morphogenesis	19_GO:0032502 developmental process	-3.739297847	27.426363636363636	8.756594673959325	30169	55	60	3	5	2.8136571693556887	650|4846|7042	BMP2|NOS3|TGFB2	-2.346313579	0	24	0	0	-9.06829396	83.80277777777778
1	-3.584752272	GO:0060393	M1	1	0	GO Biological Processes	19	regulation of pathway-restricted SMAD protein phosphorylation	19_GO:0023052 signaling	-3.584752272	24.32983870967742	8.208703305119878	30169	62	60	3	5	2.8136571693556887	650|5468|7042	BMP2|PPARG|TGFB2	-2.211496595	0	24	0	0	-9.06829396	83.80277777777778
1	-3.543939552	GO:0035306	M1	1	0	GO Biological Processes	19	positive regulation of dephosphorylation	19_GO:0048518 positive regulation of biological process	-3.543939552	23.56953125	8.068520923	30169	64	60	3	5	2.8136571693556887	650|3717|6714	BMP2|JAK2|SRC	-2.174656108	0	24	0	0	-9.06829396	83.80277777777778
1	-3.524031179	GO:0003170	M1	1	0	GO Biological Processes	19	heart valve development	19_GO:0032502 developmental process	-3.524031179	23.20692307692308	8.000804949318184	30169	65	60	3	5	2.8136571693556887	650|4846|7042	BMP2|NOS3|TGFB2	-2.157195635	0	24	0	0	-9.06829396	83.80277777777778
1	-3.523850965	GO:0001822	M1	1	0	GO Biological Processes	19	kidney development	19_GO:0032502 developmental process	-3.523850965	8.551303854875284	5.808210844608396	30169	294	60	5	8.333333333333334	3.568120160740314	650|1636|2066|6772|7042	BMP2|ACE|ERBB4|STAT1|TGFB2	-2.157195635	0	24	0	0	-9.06829396	83.80277777777778
1	-3.463843786	GO:0072001	M1	1	0	GO Biological Processes	19	renal system development	19_GO:0032502 developmental process	-3.463843786	8.297304730473048	5.698964942504468	30169	303	60	5	8.333333333333334	3.568120160740314	650|1636|2066|6772|7042	BMP2|ACE|ERBB4|STAT1|TGFB2	-2.103044201	0	24	0	0	-9.06829396	83.80277777777778
1	-3.459817489	GO:0003205	M1	1	0	GO Biological Processes	19	cardiac chamber development	19_GO:0032502 developmental process	-3.459817489	12.043512974051897	6.388385231	30169	167	60	4	6.666666666666667	3.220305943597653	650|3480|4846|7042	BMP2|IGF1R|NOS3|TGFB2	-2.099663695	0	24	0	0	-9.06829396	83.80277777777778
1	-3.373597504	GO:0050680	M1	1	0	GO Biological Processes	19	negative regulation of epithelial cell proliferation	19_GO:0048519 negative regulation of biological process	-3.373597504	11.427651515151515	6.193463865	30169	176	60	4	6.666666666666667	3.220305943597653	5468|6772|7042|7421	PPARG|STAT1|TGFB2|VDR	-2.023017083	0	24	0	0	-9.06829396	83.80277777777778
1	-3.243069727	GO:0001837	M1	1	0	GO Biological Processes	19	epithelial to mesenchymal transition	19_GO:0032502 developmental process	-3.243069727	18.62283950617284	7.089611780581603	30169	81	60	3	5	2.8136571693556887	650|2260|7042	BMP2|FGFR1|TGFB2	-1.90859908	0	24	0	0	-9.06829396	83.80277777777778
1	-3.196938112	GO:0010921	M1	1	0	GO Biological Processes	19	regulation of phosphatase activity	19_GO:0008152 metabolic process	-3.196938112	17.957738095238096	6.947575542664281	30169	84	60	3	5	2.8136571693556887	650|3717|7042	BMP2|JAK2|TGFB2	-1.865498144	0	24	0	0	-9.06829396	83.80277777777778
1	-3.109393523	GO:0007178	M1	1	0	GO Biological Processes	19	transmembrane receptor protein serine/threonine kinase signaling pathway	19_GO:0023052 signaling	-3.109393523	9.716264090177134	5.617342083096008	30169	207	60	4	6.666666666666667	3.220305943597653	650|5468|6714|7042	BMP2|PPARG|SRC|TGFB2	-1.789869103	0	24	0	0	-9.06829396	83.80277777777778
1	-3.095721439	GO:0030509	M1	1	0	GO Biological Processes	19	BMP signaling pathway	19_GO:0023052 signaling	-3.095721439	16.576373626373627	6.642985334402588	30169	91	60	3	5	2.8136571693556887	650|5468|7042	BMP2|PPARG|TGFB2	-1.777370788	0	24	0	0	-9.06829396	83.80277777777778
1	-2.915900988	GO:0071772	M1	1	0	GO Biological Processes	19	response to BMP	19_GO:0050896 response to stimulus	-2.915900988	14.366190476190477	6.124626836588073	30169	105	60	3	5	2.8136571693556887	650|5468|7042	BMP2|PPARG|TGFB2	-1.617593851	0	24	0	0	-9.06829396	83.80277777777778
1	-2.915900988	GO:0071773	M1	1	0	GO Biological Processes	19	cellular response to BMP stimulus	19_GO:0050896 response to stimulus	-2.915900988	14.366190476190477	6.124626836588073	30169	105	60	3	5	2.8136571693556887	650|5468|7042	BMP2|PPARG|TGFB2	-1.617593851	0	24	0	0	-9.06829396	83.80277777777778
1	-2.770380859	GO:0035051	M1	1	0	GO Biological Processes	19	cardiocyte differentiation	19_GO:0032502 developmental process	-2.770380859	12.783474576271187	5.725133624907865	30169	118	60	3	5	2.8136571693556887	650|998|7042	BMP2|CDC42|TGFB2	-1.485301987	0	24	0	0	-9.06829396	83.80277777777778
1	-2.729023628	GO:0030278	M1	1	0	GO Biological Processes	19	regulation of ossification	19_GO:0032501 multicellular organismal process	-2.729023628	12.364344262295083	5.614672862977048	30169	122	60	3	5	2.8136571693556887	650|7042|7421	BMP2|TGFB2|VDR	-1.448266131	0	24	0	0	-9.06829396	83.80277777777778
1	-2.689090471	GO:0003206	M1	1	0	GO Biological Processes	19	cardiac chamber morphogenesis	19_GO:0032502 developmental process	-2.689090471	11.971825396825396	5.509259515488903	30169	126	60	3	5	2.8136571693556887	650|4846|7042	BMP2|NOS3|TGFB2	-1.415264769	0	24	0	0	-9.06829396	83.80277777777778
1	-2.650491599	GO:0032874	M1	1	0	GO Biological Processes	19	positive regulation of stress-activated MAPK cascade	19_GO:0023052 signaling	-2.650491599	11.60346153846154	5.408506116419367	30169	130	60	3	5	2.8136571693556887	650|4317|7042	BMP2|MMP8|TGFB2	-1.381400833	0	24	0	0	-9.06829396	83.80277777777778
1	-2.63166674	GO:0070304	M1	1	0	GO Biological Processes	19	positive regulation of stress-activated protein kinase signaling cascade	19_GO:0023052 signaling	-2.63166674	11.427651515151515	5.3597670723803175	30169	132	60	3	5	2.8136571693556887	650|4317|7042	BMP2|MMP8|TGFB2	-1.364142883	0	24	0	0	-9.06829396	83.80277777777778
1	-2.483058517	GO:0016525	M1	1	0	GO Biological Processes	19	negative regulation of angiogenesis	19_GO:0032502 developmental process	-2.483058517	10.123825503355706	4.983855934648552	30169	149	60	3	5	2.8136571693556887	5468|6772|7042	PPARG|STAT1|TGFB2	-1.22583869	0	24	0	0	-9.06829396	83.80277777777778
1	-2.466788321	GO:2000181	M1	1	0	GO Biological Processes	19	negative regulation of blood vessel morphogenesis	19_GO:0032502 developmental process	-2.466788321	9.989735099337748	4.943621480557321	30169	151	60	3	5	2.8136571693556887	5468|6772|7042	PPARG|STAT1|TGFB2	-1.211093227	0	24	0	0	-9.06829396	83.80277777777778
1	-2.458740413	GO:1901343	M1	1	0	GO Biological Processes	19	negative regulation of vasculature development	19_GO:0032502 developmental process	-2.458740413	9.924013157894738	4.923784902703098	30169	152	60	3	5	2.8136571693556887	5468|6772|7042	PPARG|STAT1|TGFB2	-1.204058842	0	24	0	0	-9.06829396	83.80277777777778
1	-2.221296316	GO:0048738	M1	1	0	GO Biological Processes	19	cardiac muscle tissue development	19_GO:0032502 developmental process	-2.221296316	8.153783783783783	4.356900165017947	30169	185	60	3	5	2.8136571693556887	650|998|7042	BMP2|CDC42|TGFB2	-0.985919901	0	24	0	0	-9.06829396	83.80277777777778
1	-2.183134531	GO:0014706	M1	1	0	GO Biological Processes	19	striated muscle tissue development	19_GO:0032502 developmental process	-2.183134531	7.897643979057592	4.268908533316096	30169	191	60	3	5	2.8136571693556887	650|998|7042	BMP2|CDC42|TGFB2	-0.951206069	0	24	0	0	-9.06829396	83.80277777777778
1	-9.010433552	GO:0051129	M1	1	0	GO Biological Processes	19	negative regulation of cellular component organization	19_GO:0048519 negative regulation of biological process	-9.010433552	9.324702806	9.955272115568173	30169	701	60	13	21.666666666666668	5.318555917	207|336|998|1636|1803|4233|5468|5879|5894|6714|7376|9971|10062	AKT1|APOA2|CDC42|ACE|DPP4|MET|PPARG|RAC1|RAF1|SRC|NR1H2|NR1H4|NR1H3	-6.879169545	0	25	1	1	-9.010433552	125.70416666666667
1	-8.038905342	GO:0060627	M1	1	0	GO Biological Processes	19	regulation of vesicle-mediated transport	19_GO:0051179 localization	-8.038905342	10.167248774509803	9.631856563266016	30169	544	60	11	18.333333333333332	4.995368225036438	208|336|695|998|3162|3643|5170|5879|6714|7376|10062	AKT2|APOA2|BTK|CDC42|HMOX1|INSR|PDPK1|RAC1|SRC|NR1H2|NR1H3	-6.006072521	0	25	0	0	-9.010433552	125.70416666666667
1	-5.823937632	GO:0043254	M1	1	0	GO Biological Processes	19	regulation of protein-containing complex assembly	19_GO:0050789 regulation of biological process	-5.823937632	9.811056910569105	8.018838873487882	30169	410	60	8	13.333333333333334	4.388537257362556	998|2099|4233|4314|5879|5894|6714|7376	CDC42|ESR1|MET|MMP3|RAC1|RAF1|SRC|NR1H2	-4.108525222	0	25	0	0	-9.010433552	125.70416666666667
1	-5.789327213	GO:0086103	M1	1	0	GO Biological Processes	19	G protein-coupled receptor signaling pathway involved in heart process	19_GO:0023052 signaling	-5.789327213	125.70416666666667	19.28760212596055	30169	12	60	3	5	2.8136571693556887	998|5144|6714	CDC42|PDE4D|SRC	-4.077704709	0	25	0	0	-9.010433552	125.70416666666667
1	-5.636084052	GO:0031334	M1	1	0	GO Biological Processes	19	positive regulation of protein-containing complex assembly	19_GO:0048518 positive regulation of biological process	-5.636084052	15.713020833333333	9.129754497881613	30169	192	60	6	10	3.872983346207417	2099|4233|4314|5879|6714|7376	ESR1|MET|MMP3|RAC1|SRC|NR1H2	-3.946225747	0	25	0	0	-9.010433552	125.70416666666667
1	-5.423531019	GO:0030100	M1	1	0	GO Biological Processes	19	regulation of endocytosis	19_GO:0051179 localization	-5.423531019	14.434928229665072	8.700381741878859	30169	209	60	6	10	3.872983346207417	998|3643|5879|6714|7376|10062	CDC42|INSR|RAC1|SRC|NR1H2|NR1H3	-3.776941404	0	25	0	0	-9.010433552	125.70416666666667
1	-5.20192879	GO:0044089	M1	1	0	GO Biological Processes	19	positive regulation of cellular component biogenesis	19_GO:0048518 positive regulation of biological process	-5.20192879	8.077376171352075	7.109213847730853	30169	498	60	8	13.333333333333334	4.388537257362556	998|2099|3815|4233|4314|5879|6714|7376	CDC42|ESR1|KIT|MET|MMP3|RAC1|SRC|NR1H2	-3.578425996	0	25	0	0	-9.010433552	125.70416666666667
1	-4.476763644	GO:0010720	M1	1	0	GO Biological Processes	19	positive regulation of cell development	19_GO:0032502 developmental process	-4.476763644	9.827035830618893	6.939454789791043	30169	307	60	6	10	3.872983346207417	650|998|1636|3815|5879|8654	BMP2|CDC42|ACE|KIT|RAC1|PDE5A	-2.950407471	0	25	0	0	-9.010433552	125.70416666666667
1	-4.448570609	GO:0043552	M1	1	0	GO Biological Processes	19	positive regulation of phosphatidylinositol 3-kinase activity	19_GO:0048518 positive regulation of biological process	-4.448570609	47.1390625	11.657205834593528	30169	32	60	3	5	2.8136571693556887	998|3815|6714	CDC42|KIT|SRC	-2.925982741	0	25	0	0	-9.010433552	125.70416666666667
1	-4.379207227	GO:0046578	M1	1	0	GO Biological Processes	19	regulation of Ras protein signal transduction	19_GO:0023052 signaling	-4.379207227	13.026338514680484	7.482142196580967	30169	193	60	5	8.333333333333334	3.568120160740314	4233|5879|5894|6714|7042	MET|RAC1|RAF1|SRC|TGFB2	-2.861284221	0	25	0	0	-9.010433552	125.70416666666667
1	-4.292812509	GO:0090218	M1	1	0	GO Biological Processes	19	positive regulation of lipid kinase activity	19_GO:0048518 positive regulation of biological process	-4.292812509	41.90138888888889	10.96147100072689	30169	36	60	3	5	2.8136571693556887	998|3815|6714	CDC42|KIT|SRC	-2.790385389	0	25	0	0	-9.010433552	125.70416666666667
1	-4.256704205	GO:1902745	M1	1	0	GO Biological Processes	19	positive regulation of lamellipodium organization	19_GO:0048518 positive regulation of biological process	-4.256704205	40.76891891891892	10.80516459712761	30169	37	60	3	5	2.8136571693556887	998|5879|6714	CDC42|RAC1|SRC	-2.763140545	0	25	0	0	-9.010433552	125.70416666666667
1	-4.181877564	GO:0010638	M1	1	0	GO Biological Processes	19	positive regulation of organelle organization	19_GO:0048518 positive regulation of biological process	-4.181877564	6.928576115485564	6.015754170211363	30169	508	60	7	11.666666666666666	4.144384867012947	208|998|3643|4233|4318|5879|6714	AKT2|CDC42|INSR|MET|MMP9|RAC1|SRC	-2.699572418	0	25	0	0	-9.010433552	125.70416666666667
1	-4.156729506	GO:0003015	M1	1	0	GO Biological Processes	19	heart process	19_GO:0032501 multicellular organismal process	-4.156729506	18.284242424242425	8.106999503	30169	110	60	4	6.666666666666667	3.220305943597653	998|1636|5144|6714	CDC42|ACE|PDE4D|SRC	-2.678678012	0	25	0	0	-9.010433552	125.70416666666667
1	-4.139448186	GO:0060284	M1	1	0	GO Biological Processes	19	regulation of cell development	19_GO:0032502 developmental process	-4.139448186	6.8211563307493535	5.953885984605719	30169	516	60	7	11.666666666666666	4.144384867012947	207|650|998|1636|3815|5879|8654	AKT1|BMP2|CDC42|ACE|KIT|RAC1|PDE5A	-2.663086556	0	25	0	0	-9.010433552	125.70416666666667
1	-4.091332001	GO:0010810	M1	1	0	GO Biological Processes	19	regulation of cell-substrate adhesion	19_GO:0050789 regulation of biological process	-4.091332001	11.3246997	6.892519028672144	30169	222	60	5	8.333333333333334	3.568120160740314	998|3717|4321|5879|6714	CDC42|JAK2|MMP12|RAC1|SRC	-2.624148886	0	25	0	0	-9.010433552	125.70416666666667
1	-3.96657105	GO:0006909	M1	1	0	GO Biological Processes	19	phagocytosis	19_GO:0051179 localization	-3.96657105	10.65289548022599	6.645676571874144	30169	236	60	5	8.333333333333334	3.568120160740314	998|4233|5879|6714|10062	CDC42|MET|RAC1|SRC|NR1H3	-2.53198525	0	25	0	0	-9.010433552	125.70416666666667
1	-3.763043466	GO:1902743	M1	1	0	GO Biological Processes	19	regulation of lamellipodium organization	19_GO:0050789 regulation of biological process	-3.763043466	27.93425925925926	8.843235718190693	30169	54	60	3	5	2.8136571693556887	998|5879|6714	CDC42|RAC1|SRC	-2.366565256	0	25	0	0	-9.010433552	125.70416666666667
1	-3.715999374	GO:0043551	M1	1	0	GO Biological Processes	19	regulation of phosphatidylinositol 3-kinase activity	19_GO:0008152 metabolic process	-3.715999374	26.936607142857145	8.672231935437066	30169	56	60	3	5	2.8136571693556887	998|3815|6714	CDC42|KIT|SRC	-2.326481161	0	25	0	0	-9.010433552	125.70416666666667
1	-3.466177028	GO:0043550	M1	1	0	GO Biological Processes	19	regulation of lipid kinase activity	19_GO:0008152 metabolic process	-3.466177028	22.183088235294118	7.806457303817024	30169	68	60	3	5	2.8136571693556887	998|3815|6714	CDC42|KIT|SRC	-2.10473069	0	25	0	0	-9.010433552	125.70416666666667
1	-3.450776554	GO:0051056	M1	1	0	GO Biological Processes	19	regulation of small GTPase mediated signal transduction	19_GO:0023052 signaling	-3.450776554	8.242896174863388	5.675301129717673	30169	305	60	5	8.333333333333334	3.568120160740314	4233|5879|5894|6714|7042	MET|RAC1|RAF1|SRC|TGFB2	-2.091267592	0	25	0	0	-9.010433552	125.70416666666667
1	-3.168500534	GO:0031346	M1	1	0	GO Biological Processes	19	positive regulation of cell projection organization	19_GO:0048518 positive regulation of biological process	-3.168500534	7.142282196969697	5.174517304423503	30169	352	60	5	8.333333333333334	3.568120160740314	998|3480|3815|5879|6714	CDC42|IGF1R|KIT|RAC1|SRC	-1.83826694	0	25	0	0	-9.010433552	125.70416666666667
1	-3.157026613	GO:0060491	M1	1	0	GO Biological Processes	19	regulation of cell projection assembly	19_GO:0050789 regulation of biological process	-3.157026613	10.006301824212272	5.718950860562552	30169	201	60	4	6.666666666666667	3.220305943597653	998|3815|5879|6714	CDC42|KIT|RAC1|SRC	-1.827996051	0	25	0	0	-9.010433552	125.70416666666667
1	-3.138058377	GO:0035023	M1	1	0	GO Biological Processes	19	regulation of Rho protein signal transduction	19_GO:0023052 signaling	-3.138058377	17.141477272727272	6.769228889728028	30169	88	60	3	5	2.8136571693556887	4233|5879|5894	MET|RAC1|RAF1	-1.813806895	0	25	0	0	-9.010433552	125.70416666666667
1	-3.134346804	GO:0030036	M1	1	0	GO Biological Processes	19	actin cytoskeleton organization	19_GO:0009987 cellular process	-3.134346804	5.5457720588235295	4.776157549213225	30169	544	60	6	10	3.872983346207417	998|3717|3815|5170|5879|6714	CDC42|JAK2|KIT|PDPK1|RAC1|SRC	-1.810689027	0	25	0	0	-9.010433552	125.70416666666667
1	-3.054832914	GO:0051492	M1	1	0	GO Biological Processes	19	regulation of stress fiber assembly	19_GO:0050789 regulation of biological process	-3.054832914	16.047340425531914	6.522612437447751	30169	94	60	3	5	2.8136571693556887	998|4233|5879	CDC42|MET|RAC1	-1.741725319	0	25	0	0	-9.010433552	125.70416666666667
1	-2.927878583	GO:0110020	M1	1	0	GO Biological Processes	19	regulation of actomyosin structure organization	19_GO:0050789 regulation of biological process	-2.927878583	14.504326923076924	6.158284205278296	30169	104	60	3	5	2.8136571693556887	998|4233|5879	CDC42|MET|RAC1	-1.627889218	0	25	0	0	-9.010433552	125.70416666666667
1	-2.893061	GO:0030029	M1	1	0	GO Biological Processes	19	actin filament-based process	19_GO:0009987 cellular process	-2.893061	4.978382838283829	4.416409671172836	30169	606	60	6	10	3.872983346207417	998|3717|3815|5170|5879|6714	CDC42|JAK2|KIT|PDPK1|RAC1|SRC	-1.596986744	0	25	0	0	-9.010433552	125.70416666666667
1	-2.880681784	GO:0032231	M1	1	0	GO Biological Processes	19	regulation of actin filament bundle assembly	19_GO:0050789 regulation of biological process	-2.880681784	13.96712962962963	6.026355359947011	30169	108	60	3	5	2.8136571693556887	998|4233|5879	CDC42|MET|RAC1	-1.589039143	0	25	0	0	-9.010433552	125.70416666666667
1	-2.846486951	GO:0120034	M1	1	0	GO Biological Processes	19	positive regulation of plasma membrane bounded cell projection assembly	19_GO:0048518 positive regulation of biological process	-2.846486951	13.58963963963964	5.9319224896240765	30169	111	60	3	5	2.8136571693556887	998|3815|5879	CDC42|KIT|RAC1	-1.55759128	0	25	0	0	-9.010433552	125.70416666666667
1	-2.765983384	GO:0120035	M1	1	0	GO Biological Processes	19	regulation of plasma membrane bounded cell projection organization	19_GO:0050789 regulation of biological process	-2.765983384	4.699221183800623	4.229303682253228	30169	642	60	6	10	3.872983346207417	207|998|3480|3815|5879|6714	AKT1|CDC42|IGF1R|KIT|RAC1|SRC	-1.48253007	0	25	0	0	-9.010433552	125.70416666666667
1	-2.708901828	GO:0031344	M1	1	0	GO Biological Processes	19	regulation of cell projection organization	19_GO:0050789 regulation of biological process	-2.708901828	4.5779969650986345	4.1457087621894395	30169	659	60	6	10	3.872983346207417	207|998|3480|3815|5879|6714	AKT1|CDC42|IGF1R|KIT|RAC1|SRC	-1.431357374	0	25	0	0	-9.010433552	125.70416666666667
1	-2.698945312	GO:0010811	M1	1	0	GO Biological Processes	19	positive regulation of cell-substrate adhesion	19_GO:0048518 positive regulation of biological process	-2.698945312	12.0676	5.535161585790487	30169	125	60	3	5	2.8136571693556887	998|3717|5879	CDC42|JAK2|RAC1	-1.423529758	0	25	0	0	-9.010433552	125.70416666666667
1	-2.689090471	GO:2000027	M1	1	0	GO Biological Processes	19	regulation of animal organ morphogenesis	19_GO:0032502 developmental process	-2.689090471	11.971825396825396	5.509259515488903	30169	126	60	3	5	2.8136571693556887	650|998|5879	BMP2|CDC42|RAC1	-1.415264769	0	25	0	0	-9.010433552	125.70416666666667
1	-2.685160017	GO:0007015	M1	1	0	GO Biological Processes	19	actin filament organization	19_GO:0009987 cellular process	-2.685160017	7.449135802469136	4.751774162060057	30169	270	60	4	6.666666666666667	3.220305943597653	998|3717|5879|6714	CDC42|JAK2|RAC1|SRC	-1.41291837	0	25	0	0	-9.010433552	125.70416666666667
1	-2.459498983	GO:0022604	M1	1	0	GO Biological Processes	19	regulation of cell morphogenesis	19_GO:0032502 developmental process	-2.459498983	6.446367521367521	4.316799485405411	30169	312	60	4	6.666666666666667	3.220305943597653	998|3815|5879|6714	CDC42|KIT|RAC1|SRC	-1.204310947	0	25	0	0	-9.010433552	125.70416666666667
1	-2.281164329	GO:1902905	M1	1	0	GO Biological Processes	19	positive regulation of supramolecular fiber organization	19_GO:0048518 positive regulation of biological process	-2.281164329	8.570738636363636	4.496611352016269	30169	176	60	3	5	2.8136571693556887	998|4233|5879	CDC42|MET|RAC1	-1.04091909	0	25	0	0	-9.010433552	125.70416666666667
1	-2.269314098	GO:0097435	M1	1	0	GO Biological Processes	19	supramolecular fiber organization	19_GO:0009987 cellular process	-2.269314098	4.434009406231628	3.6849635958422806	30169	567	60	5	8.333333333333334	3.568120160740314	998|3717|5879|6714|7042	CDC42|JAK2|RAC1|SRC|TGFB2	-1.030047	0	25	0	0	-9.010433552	125.70416666666667
1	-2.182726348	GO:1905114	M1	1	0	GO Biological Processes	19	cell surface receptor signaling pathway involved in cell-cell signaling	19_GO:0023052 signaling	-2.182726348	5.377718360071301	3.8028801897811007	30169	374	60	4	6.666666666666667	3.220305943597653	207|650|998|5879	AKT1|BMP2|CDC42|RAC1	-0.951206069	0	25	0	0	-9.010433552	125.70416666666667
1	-2.158419615	GO:0051495	M1	1	0	GO Biological Processes	19	positive regulation of cytoskeleton organization	19_GO:0048518 positive regulation of biological process	-2.158419615	7.7356410256410255	4.2123515288407205	30169	195	60	3	5	2.8136571693556887	998|4233|5879	CDC42|MET|RAC1	-0.928336605	0	25	0	0	-9.010433552	125.70416666666667
1	-2.134257984	GO:0120032	M1	1	0	GO Biological Processes	19	regulation of plasma membrane bounded cell projection assembly	19_GO:0050789 regulation of biological process	-2.134257984	7.580150753768844	4.1573800661727045	30169	199	60	3	5	2.8136571693556887	998|3815|5879	CDC42|KIT|RAC1	-0.905130518	0	25	0	0	-9.010433552	125.70416666666667
1	-2.059894449	GO:0032970	M1	1	0	GO Biological Processes	19	regulation of actin filament-based process	19_GO:0050789 regulation of biological process	-2.059894449	4.953858784893268	3.5805235765641763	30169	406	60	4	6.666666666666667	3.220305943597653	998|4233|5144|5879	CDC42|MET|PDE4D|RAC1	-0.834568272	0	25	0	0	-9.010433552	125.70416666666667
1	-8.964210436	GO:0009611	M1	1	0	GO Biological Processes	19	response to wounding	19_GO:0050896 response to stimulus	-8.964210436	12.485289691497364	10.871170302411004	30169	443	60	11	18.333333333333332	4.995368225036438	308|836|3162|3717|4313|4321|5465|5879|5894|6714|7042	ANXA5|CASP3|HMOX1|JAK2|MMP2|MMP12|PPARA|RAC1|RAF1|SRC|TGFB2	-6.847923585	0	26	1	1	-8.964210436	116.03461538461539
1	-6.492282318	GO:0042060	M1	1	0	GO Biological Processes	19	wound healing	19_GO:0050896 response to stimulus	-6.492282318	12.043512974051897	9.059790959	30169	334	60	8	13.333333333333334	4.388537257362556	308|836|3162|4321|5465|5894|6714|7042	ANXA5|CASP3|HMOX1|MMP12|PPARA|RAF1|SRC|TGFB2	-4.673329317	0	26	0	0	-8.964210436	116.03461538461539
1	-5.675999383	GO:0048011	M1	1	0	GO Biological Processes	19	neurotrophin TRK receptor signaling pathway	19_GO:0023052 signaling	-5.675999383	116.03461538461539	18.518852502257037	30169	13	60	3	5	2.8136571693556887	836|5894|6714	CASP3|RAF1|SRC	-3.983045936	0	26	0	0	-8.964210436	116.03461538461539
1	-4.725390003	GO:0038179	M1	1	0	GO Biological Processes	19	neurotrophin signaling pathway	19_GO:0023052 signaling	-4.725390003	58.017307692307696	12.983771468030701	30169	26	60	3	5	2.8136571693556887	836|5894|6714	CASP3|RAF1|SRC	-3.162533596	0	26	0	0	-8.964210436	116.03461538461539
1	-2.559314335	GO:0031333	M1	1	0	GO Biological Processes	19	negative regulation of protein-containing complex assembly	19_GO:0048519 negative regulation of biological process	-2.559314335	10.774642857142858	5.174819430351447	30169	140	60	3	5	2.8136571693556887	998|5894|6714	CDC42|RAF1|SRC	-1.296457568	0	26	0	0	-8.964210436	116.03461538461539
1	-8.480803617	GO:2001233	M1	1	0	GO Biological Processes	19	regulation of apoptotic signaling pathway	19_GO:0023052 signaling	-8.480803617	13.444295900178254	10.810235483899714	30169	374	60	10	16.666666666666668	4.811252243246882	207|2260|2950|3162|3717|4282|4318|4846|5894|6714	AKT1|FGFR1|GSTP1|HMOX1|JAK2|MIF|MMP9|NOS3|RAF1|SRC	-6.403224469	0	27	1	1	-8.480803617	36.791463414634144
1	-7.69202772	GO:2001234	M1	1	0	GO Biological Processes	19	negative regulation of apoptotic signaling pathway	19_GO:0023052 signaling	-7.69202772	17.26409155937053	11.125296777276898	30169	233	60	8	13.333333333333334	4.388537257362556	207|2950|3162|4282|4318|4846|5894|6714	AKT1|GSTP1|HMOX1|MIF|MMP9|NOS3|RAF1|SRC	-5.685702449	0	27	0	0	-8.480803617	36.791463414634144
1	-7.596097291	GO:2001236	M1	1	0	GO Biological Processes	19	regulation of extrinsic apoptotic signaling pathway	19_GO:0023052 signaling	-7.596097291	22.707849462365587	12.095433281889722	30169	155	60	7	11.666666666666666	4.144384867012947	207|2260|2950|3162|4846|5894|6714	AKT1|FGFR1|GSTP1|HMOX1|NOS3|RAF1|SRC	-5.609325557	0	27	0	0	-8.480803617	36.791463414634144
1	-7.332885733	GO:2001237	M1	1	0	GO Biological Processes	19	negative regulation of extrinsic apoptotic signaling pathway	19_GO:0023052 signaling	-7.332885733	30.473737373737375	13.112539567859121	30169	99	60	6	10	3.872983346207417	207|2950|3162|4846|5894|6714	AKT1|GSTP1|HMOX1|NOS3|RAF1|SRC	-5.372170277	0	27	0	0	-8.480803617	36.791463414634144
1	-6.764865957	GO:0043281	M1	1	0	GO Biological Processes	19	regulation of cysteine-type endopeptidase activity involved in apoptotic process	19_GO:0008152 metabolic process	-6.764865957	17.169349593495934	10.369798232188659	30169	205	60	7	11.666666666666666	4.144384867012947	207|834|3717|4318|5468|5894|6714	AKT1|CASP1|JAK2|MMP9|PPARG|RAF1|SRC	-4.900979553	0	27	0	0	-8.480803617	36.791463414634144
1	-6.363938647	GO:2000116	M1	1	0	GO Biological Processes	19	regulation of cysteine-type endopeptidase activity	19_GO:0008152 metabolic process	-6.363938647	14.977517730496452	9.602455978467056	30169	235	60	7	11.666666666666666	4.144384867012947	207|834|3717|4318|5468|5894|6714	AKT1|CASP1|JAK2|MMP9|PPARG|RAF1|SRC	-4.557786831	0	27	0	0	-8.480803617	36.791463414634144
1	-5.037193403	GO:0051346	M1	1	0	GO Biological Processes	19	negative regulation of hydrolase activity	19_GO:0065007 biological regulation	-5.037193403	9.436237712243074	7.318548592517957	30169	373	60	7	11.666666666666666	4.144384867012947	207|336|4318|4846|5894|6714|7042	AKT1|APOA2|MMP9|NOS3|RAF1|SRC|TGFB2	-3.432223319	0	27	0	0	-8.480803617	36.791463414634144
1	-4.783739003	GO:0030162	M1	1	0	GO Biological Processes	19	regulation of proteolysis	19_GO:0008152 metabolic process	-4.783739003	6.033799999999999	6.231797806867602	30169	750	60	9	15	4.6097722286464435	207|834|3717|4318|5468|5894|6714|7376|10062	AKT1|CASP1|JAK2|MMP9|PPARG|RAF1|SRC|NR1H2|NR1H3	-3.213618241	0	27	0	0	-8.480803617	36.791463414634144
1	-4.743306549	GO:0043154	M1	1	0	GO Biological Processes	19	negative regulation of cysteine-type endopeptidase activity involved in apoptotic process	19_GO:0048519 negative regulation of biological process	-4.743306549	25.785470085470084	9.784234890519079	30169	78	60	4	6.666666666666667	3.220305943597653	207|4318|5894|6714	AKT1|MMP9|RAF1|SRC	-3.177351714	0	27	0	0	-8.480803617	36.791463414634144
1	-4.652672873	GO:0052548	M1	1	0	GO Biological Processes	19	regulation of endopeptidase activity	19_GO:0008152 metabolic process	-4.652672873	8.223637071651089	6.718939618	30169	428	60	7	11.666666666666666	4.144384867012947	207|834|3717|4318|5468|5894|6714	AKT1|CASP1|JAK2|MMP9|PPARG|RAF1|SRC	-3.100991911	0	27	0	0	-8.480803617	36.791463414634144
1	-4.478977565	GO:2000117	M1	1	0	GO Biological Processes	19	negative regulation of cysteine-type endopeptidase activity	19_GO:0048519 negative regulation of biological process	-4.478977565	22.1018315	8.999473212	30169	91	60	4	6.666666666666667	3.220305943597653	207|4318|5894|6714	AKT1|MMP9|RAF1|SRC	-2.951674185	0	27	0	0	-8.480803617	36.791463414634144
1	-4.459380251	GO:0052547	M1	1	0	GO Biological Processes	19	regulation of peptidase activity	19_GO:0008152 metabolic process	-4.459380251	7.668228031953522	6.426376691994293	30169	459	60	7	11.666666666666666	4.144384867012947	207|834|3717|4318|5468|5894|6714	AKT1|CASP1|JAK2|MMP9|PPARG|RAF1|SRC	-2.933969224	0	27	0	0	-8.480803617	36.791463414634144
1	-4.301385248	GO:2001243	M1	1	0	GO Biological Processes	19	negative regulation of intrinsic apoptotic signaling pathway	19_GO:0023052 signaling	-4.301385248	19.913531353135312	8.499272602675713	30169	101	60	4	6.666666666666667	3.220305943597653	207|4282|4318|6714	AKT1|MIF|MMP9|SRC	-2.796263428	0	27	0	0	-8.480803617	36.791463414634144
1	-4.147557439	GO:0045861	M1	1	0	GO Biological Processes	19	negative regulation of proteolysis	19_GO:0048519 negative regulation of biological process	-4.147557439	8.570738636363636	6.377909191547439	30169	352	60	6	10	3.872983346207417	207|4318|5894|6714|7376|10062	AKT1|MMP9|RAF1|SRC|NR1H2|NR1H3	-2.670351699	0	27	0	0	-8.480803617	36.791463414634144
1	-4.121825599	GO:0031295	M1	1	0	GO Biological Processes	19	T cell costimulation	19_GO:0002376 immune system process	-4.121825599	36.791463414634144	10.237335868479908	30169	41	60	3	5	2.8136571693556887	207|1803|6714	AKT1|DPP4|SRC	-2.652158429	0	27	0	0	-8.480803617	36.791463414634144
1	-4.059460984	GO:0031294	M1	1	0	GO Biological Processes	19	lymphocyte costimulation	19_GO:0002376 immune system process	-4.059460984	35.080232558139535	9.983130783995152	30169	43	60	3	5	2.8136571693556887	207|1803|6714	AKT1|DPP4|SRC	-2.60448939	0	27	0	0	-8.480803617	36.791463414634144
1	-3.69349287	GO:0036294	M1	1	0	GO Biological Processes	19	cellular response to decreased oxygen levels	19_GO:0050896 response to stimulus	-3.69349287	13.870804597701149	6.935154512763239	30169	145	60	4	6.666666666666667	3.220305943597653	207|3162|5468|6714	AKT1|HMOX1|PPARG|SRC	-2.308420177	0	27	0	0	-8.480803617	36.791463414634144
1	-3.520119487	GO:0071453	M1	1	0	GO Biological Processes	19	cellular response to oxygen levels	19_GO:0050896 response to stimulus	-3.520119487	12.492339544513458	6.526849226079442	30169	161	60	4	6.666666666666667	3.220305943597653	207|3162|5468|6714	AKT1|HMOX1|PPARG|SRC	-2.154118708	0	27	0	0	-8.480803617	36.791463414634144
1	-3.429074831	GO:0051881	M1	1	0	GO Biological Processes	19	regulation of mitochondrial membrane potential	19_GO:0065007 biological regulation	-3.429074831	21.549285714285716	7.683700638171841	30169	70	60	3	5	2.8136571693556887	207|208|6714	AKT1|AKT2|SRC	-2.072135666	0	27	0	0	-8.480803617	36.791463414634144
1	-3.411317538	GO:2001242	M1	1	0	GO Biological Processes	19	regulation of intrinsic apoptotic signaling pathway	19_GO:0023052 signaling	-3.411317538	11.693410852713178	6.278303182514594	30169	172	60	4	6.666666666666667	3.220305943597653	207|4282|4318|6714	AKT1|MIF|MMP9|SRC	-2.056295791	0	27	0	0	-8.480803617	36.791463414634144
1	-3.39306801	GO:1900076	M1	1	0	GO Biological Processes	19	regulation of cellular response to insulin stimulus	19_GO:0050896 response to stimulus	-3.39306801	20.950694444444444	7.565948492145181	30169	72	60	3	5	2.8136571693556887	5468|6714|9971	PPARG|SRC|NR1H4	-2.040589723	0	27	0	0	-8.480803617	36.791463414634144
1	-3.292003227	GO:0018105	M1	1	0	GO Biological Processes	19	peptidyl-serine phosphorylation	19_GO:0008152 metabolic process	-3.292003227	10.871711711711711	6.012211675066513	30169	185	60	4	6.666666666666667	3.220305943597653	207|208|5170|6714	AKT1|AKT2|PDPK1|SRC	-1.953253782	0	27	0	0	-8.480803617	36.791463414634144
1	-3.181945458	GO:0034103	M1	1	0	GO Biological Processes	19	regulation of tissue remodeling	19_GO:0032501 multicellular organismal process	-3.181945458	17.746470588235294	6.901852646711463	30169	85	60	3	5	2.8136571693556887	3558|5468|6714	IL2|PPARG|SRC	-1.851109095	0	27	0	0	-8.480803617	36.791463414634144
1	-3.152509837	GO:1900182	M1	1	0	GO Biological Processes	19	positive regulation of protein localization to nucleus	19_GO:0051179 localization	-3.152509837	17.338505747126437	6.8127009739841045	30169	87	60	3	5	2.8136571693556887	207|3717|6714	AKT1|JAK2|SRC	-1.826472358	0	27	0	0	-8.480803617	36.791463414634144
1	-3.133019509	GO:0018209	M1	1	0	GO Biological Processes	19	peptidyl-serine modification	19_GO:0008152 metabolic process	-3.133019509	9.859150326797385	5.667620113062418	30169	204	60	4	6.666666666666667	3.220305943597653	207|208|5170|6714	AKT1|AKT2|PDPK1|SRC	-1.81054671	0	27	0	0	-8.480803617	36.791463414634144
1	-3.060951336	GO:0045862	M1	1	0	GO Biological Processes	19	positive regulation of proteolysis	19_GO:0048518 positive regulation of biological process	-3.060951336	6.758288530465951	4.988607562937199	30169	372	60	5	8.333333333333334	3.568120160740314	207|834|3717|5468|6714	AKT1|CASP1|JAK2|PPARG|SRC	-1.746103079	0	27	0	0	-8.480803617	36.791463414634144
1	-2.794202953	GO:0010951	M1	1	0	GO Biological Processes	19	negative regulation of endopeptidase activity	19_GO:0048519 negative regulation of biological process	-2.794202953	7.981216931216931	4.967902937182538	30169	252	60	4	6.666666666666667	3.220305943597653	207|4318|5894|6714	AKT1|MMP9|RAF1|SRC	-1.508036986	0	27	0	0	-8.480803617	36.791463414634144
1	-2.726577877	GO:0010466	M1	1	0	GO Biological Processes	19	negative regulation of peptidase activity	19_GO:0048519 negative regulation of biological process	-2.726577877	7.647401774397972	4.833384638757616	30169	263	60	4	6.666666666666667	3.220305943597653	207|4318|5894|6714	AKT1|MMP9|RAF1|SRC	-1.446894038	0	27	0	0	-8.480803617	36.791463414634144
1	-2.603995803	GO:1900180	M1	1	0	GO Biological Processes	19	regulation of protein localization to nucleus	19_GO:0051179 localization	-2.603995803	11.173703703703705	5.2885924453487805	30169	135	60	3	5	2.8136571693556887	207|3717|6714	AKT1|JAK2|SRC	-1.338033222	0	27	0	0	-8.480803617	36.791463414634144
1	-2.585913002	GO:0071456	M1	1	0	GO Biological Processes	19	cellular response to hypoxia	19_GO:0050896 response to stimulus	-2.585913002	11.010583941605839	5.242377447794233	30169	137	60	3	5	2.8136571693556887	3162|5468|6714	HMOX1|PPARG|SRC	-1.320988162	0	27	0	0	-8.480803617	36.791463414634144
1	-2.474894096	GO:0010821	M1	1	0	GO Biological Processes	19	regulation of mitochondrion organization	19_GO:0050789 regulation of biological process	-2.474894096	10.056333333333333	4.963644131892002	30169	150	60	3	5	2.8136571693556887	207|4318|5468	AKT1|MMP9|PPARG	-1.218183108	0	27	0	0	-8.480803617	36.791463414634144
1	-2.30506859	GO:0010639	M1	1	0	GO Biological Processes	19	negative regulation of organelle organization	19_GO:0048519 negative regulation of biological process	-2.30506859	5.829758454106281	4.027659357283748	30169	345	60	4	6.666666666666667	3.220305943597653	207|4233|5468|6714	AKT1|MET|PPARG|SRC	-1.061382403	0	27	0	0	-8.480803617	36.791463414634144
1	-8.155869447	GO:0034405	M1	1	0	GO Biological Processes	19	response to fluid shear stress	19_GO:0050896 response to stimulus	-8.155869447	73.94362745	18.997302423482413	30169	34	60	5	8.333333333333334	3.568120160740314	207|1636|4313|4846|6714	AKT1|ACE|MMP2|NOS3|SRC	-6.107579674	0	28	1	1	-8.155869447	73.94362745
1	-5.724575539	GO:0048771	M1	1	0	GO Biological Processes	19	tissue remodeling	19_GO:0032501 multicellular organismal process	-5.724575539	24.647875816993466	10.679425544123122	30169	102	60	5	8.333333333333334	3.568120160740314	1636|4313|4846|6714|7421	ACE|MMP2|NOS3|SRC|VDR	-4.024957397	0	28	0	0	-8.155869447	73.94362745
1	-4.698478687	GO:0048514	M1	1	0	GO Biological Processes	19	blood vessel morphogenesis	19_GO:0032502 developmental process	-4.698478687	8.360372129849564	6.789106989307687	30169	421	60	7	11.666666666666666	4.144384867012947	207|1636|2050|3162|4313|4846|7042	AKT1|ACE|EPHB4|HMOX1|MMP2|NOS3|TGFB2	-3.139719428	0	28	0	0	-8.155869447	73.94362745
1	-4.339091033	GO:0001525	M1	1	0	GO Biological Processes	19	angiogenesis	19_GO:0032502 developmental process	-4.339091033	9.282769230769231	6.701768862683817	30169	325	60	6	10	3.872983346207417	207|1636|2050|3162|4313|4846	AKT1|ACE|EPHB4|HMOX1|MMP2|NOS3	-2.828529127	0	28	0	0	-8.155869447	73.94362745
1	-4.187234392	GO:0001568	M1	1	0	GO Biological Processes	19	blood vessel development	19_GO:0032502 developmental process	-4.187234392	6.9422419460880995	6.023581823677767	30169	507	60	7	11.666666666666666	4.144384867012947	207|1636|2050|3162|4313|4846|7042	AKT1|ACE|EPHB4|HMOX1|MMP2|NOS3|TGFB2	-2.704073493	0	28	0	0	-8.155869447	73.94362745
1	-4.077183482	GO:0001944	M1	1	0	GO Biological Processes	19	vasculature development	19_GO:0032502 developmental process	-4.077183482	6.666130051	5.863511658	30169	528	60	7	11.666666666666666	4.144384867012947	207|1636|2050|3162|4313|4846|7042	AKT1|ACE|EPHB4|HMOX1|MMP2|NOS3|TGFB2	-2.613290493	0	28	0	0	-8.155869447	73.94362745
1	-4.07051698	GO:0043269	M1	1	0	GO Biological Processes	19	regulation of ion transport	19_GO:0051179 localization	-4.07051698	5.602414113277623	5.571839670175484	30169	718	60	8	13.333333333333334	4.388537257362556	207|1636|4282|4318|4846|5144|5170|6352	AKT1|ACE|MIF|MMP9|NOS3|PDE4D|PDPK1|CCL5	-2.607442642	0	28	0	0	-8.155869447	73.94362745
1	-3.971382041	GO:0003044	M1	1	0	GO Biological Processes	19	regulation of systemic arterial blood pressure mediated by a chemical signal	19_GO:0032501 multicellular organismal process	-3.971382041	32.792391304347824	9.632826078626072	30169	46	60	3	5	2.8136571693556887	1636|4846|5144	ACE|NOS3|PDE4D	-2.536029614	0	28	0	0	-8.155869447	73.94362745
1	-3.712888492	GO:0010959	M1	1	0	GO Biological Processes	19	regulation of metal ion transport	19_GO:0051179 localization	-3.712888492	7.132151300236407	5.669822691609112	30169	423	60	6	10	3.872983346207417	207|1636|4846|5144|5170|6352	AKT1|ACE|NOS3|PDE4D|PDPK1|CCL5	-2.324060183	0	28	0	0	-8.155869447	73.94362745
1	-3.709275425	GO:0051924	M1	1	0	GO Biological Processes	19	regulation of calcium ion transport	19_GO:0051179 localization	-3.709275425	9.380907960199005	6.152000057	30169	268	60	5	8.333333333333334	3.568120160740314	1636|4846|5144|5170|6352	ACE|NOS3|PDE4D|PDPK1|CCL5	-2.321135926	0	28	0	0	-8.155869447	73.94362745
1	-3.694323875	GO:0003018	M1	1	0	GO Biological Processes	19	vascular process in circulatory system	19_GO:0032501 multicellular organismal process	-3.694323875	9.311419753	6.1239196758162295	30169	270	60	5	8.333333333333334	3.568120160740314	1636|3643|4313|4846|6714	ACE|INSR|MMP2|NOS3|SRC	-2.308420177	0	28	0	0	-8.155869447	73.94362745
1	-3.62618423	GO:0007292	M1	1	0	GO Biological Processes	19	female gamete generation	19_GO:0022414 reproductive process	-3.62618423	13.319646799116997	6.774801468118973	30169	151	60	4	6.666666666666667	3.220305943597653	4313|4846|6714|8654	MMP2|NOS3|SRC|PDE5A	-2.250260068	0	28	0	0	-8.155869447	73.94362745
1	-3.167137473	GO:0032092	M1	1	0	GO Biological Processes	19	positive regulation of protein binding	19_GO:0065007 biological regulation	-3.167137473	17.540116279069768	6.856901821484865	30169	86	60	3	5	2.8136571693556887	650|1636|4318	BMP2|ACE|MMP9	-1.837505812	0	28	0	0	-8.155869447	73.94362745
1	-3.143404435	GO:0007276	M1	1	0	GO Biological Processes	19	gamete generation	19_GO:0022414 reproductive process	-3.143404435	4.674258521469676	4.558018764983995	30169	753	60	7	11.666666666666666	4.144384867012947	207|1636|3815|4313|4846|6714|8654	AKT1|ACE|KIT|MMP2|NOS3|SRC|PDE5A	-1.817963105	0	28	0	0	-8.155869447	73.94362745
1	-3.028332762	GO:0003073	M1	1	0	GO Biological Processes	19	regulation of systemic arterial blood pressure	19_GO:0032501 multicellular organismal process	-3.028332762	15.713020833333333	6.445399014745873	30169	96	60	3	5	2.8136571693556887	1636|4846|5144	ACE|NOS3|PDE4D	-1.718110855	0	28	0	0	-8.155869447	73.94362745
1	-2.499566501	GO:0035296	M1	1	0	GO Biological Processes	19	regulation of tube diameter	19_GO:0065007 biological regulation	-2.499566501	10.26156462585034	5.024859669741627	30169	147	60	3	5	2.8136571693556887	1636|4313|4846	ACE|MMP2|NOS3	-1.240816568	0	28	0	0	-8.155869447	73.94362745
1	-2.499566501	GO:0097746	M1	1	0	GO Biological Processes	19	blood vessel diameter maintenance	19_GO:0032501 multicellular organismal process	-2.499566501	10.26156462585034	5.024859669741627	30169	147	60	3	5	2.8136571693556887	1636|4313|4846	ACE|MMP2|NOS3	-1.240816568	0	28	0	0	-8.155869447	73.94362745
1	-2.491282382	GO:0035150	M1	1	0	GO Biological Processes	19	regulation of tube size	19_GO:0065007 biological regulation	-2.491282382	10.19222972972973	5.004260039037761	30169	148	60	3	5	2.8136571693556887	1636|4313|4846	ACE|MMP2|NOS3	-1.233553118	0	28	0	0	-8.155869447	73.94362745
1	-2.34447937	GO:0043271	M1	1	0	GO Biological Processes	19	negative regulation of ion transport	19_GO:0051179 localization	-2.34447937	9.032634730538922	4.646670421	30169	167	60	3	5	2.8136571693556887	1636|4318|4846	ACE|MMP9|NOS3	-1.097324755	0	28	0	0	-8.155869447	73.94362745
1	-2.247501016	GO:0030324	M1	1	0	GO Biological Processes	19	lung development	19_GO:0032502 developmental process	-2.247501016	8.333977900552487	4.417797980867849	30169	181	60	3	5	2.8136571693556887	1636|4321|4846	ACE|MMP12|NOS3	-1.009209862	0	28	0	0	-8.155869447	73.94362745
1	-2.221296316	GO:0030323	M1	1	0	GO Biological Processes	19	respiratory tube development	19_GO:0032502 developmental process	-2.221296316	8.153783783783783	4.356900165017947	30169	185	60	3	5	2.8136571693556887	1636|4321|4846	ACE|MMP12|NOS3	-0.985919901	0	28	0	0	-8.155869447	73.94362745
1	-2.099004818	GO:0060541	M1	1	0	GO Biological Processes	19	respiratory system development	19_GO:0032502 developmental process	-2.099004818	7.358292682926829	4.077728163517135	30169	205	60	3	5	2.8136571693556887	1636|4321|4846	ACE|MMP12|NOS3	-0.871782156	0	28	0	0	-8.155869447	73.94362745
1	-7.957312897	GO:0048534	M1	1	0	GO Biological Processes	19	hematopoietic or lymphoid organ development	19_GO:0002376 immune system process	-7.957312897	8.632045779685265	9.113605088187002	30169	699	60	12	20	5.163977794943222	695|836|998|1636|3558|3717|3815|4318|5468|5894|6714|7042	BTK|CASP3|CDC42|ACE|IL2|JAK2|KIT|MMP9|PPARG|RAF1|SRC|TGFB2	-5.933496895	0	29	1	1	-7.957312897	19.19147582697201
1	-7.646032628	GO:0002520	M1	1	0	GO Biological Processes	19	immune system development	19_GO:0002376 immune system process	-7.646032628	8.088203753351207	8.751104097024559	30169	746	60	12	20	5.163977794943222	695|836|998|1636|3558|3717|3815|4318|5468|5894|6714|7042	BTK|CASP3|CDC42|ACE|IL2|JAK2|KIT|MMP9|PPARG|RAF1|SRC|TGFB2	-5.650988368	0	29	0	0	-7.957312897	19.19147582697201
1	-7.257357609	GO:0030097	M1	1	0	GO Biological Processes	19	hemopoiesis	19_GO:0002376 immune system process	-7.257357609	8.522316384	8.648016041158435	30169	649	60	11	18.333333333333332	4.995368225036438	695|836|998|1636|3558|3717|3815|4318|5468|6714|7042	BTK|CASP3|CDC42|ACE|IL2|JAK2|KIT|MMP9|PPARG|SRC|TGFB2	-5.312226799	0	29	0	0	-7.957312897	19.19147582697201
1	-6.06952401	GO:0030099	M1	1	0	GO Biological Processes	19	myeloid cell differentiation	19_GO:0002376 immune system process	-6.06952401	13.537371794871794	9.063437654854555	30169	260	60	7	11.666666666666666	4.144384867012947	836|998|3717|3815|4318|5468|6714	CASP3|CDC42|JAK2|KIT|MMP9|PPARG|SRC	-4.309489946	0	29	0	0	-7.957312897	19.19147582697201
1	-5.190657679	GO:0002573	M1	1	0	GO Biological Processes	19	myeloid leukocyte differentiation	19_GO:0002376 immune system process	-5.190657679	19.19147582697201	9.314698327181548	30169	131	60	5	8.333333333333334	3.568120160740314	998|3815|4318|5468|6714	CDC42|KIT|MMP9|PPARG|SRC	-3.568336639	0	29	0	0	-7.957312897	19.19147582697201
1	-4.883414369	GO:0002521	M1	1	0	GO Biological Processes	19	leukocyte differentiation	19_GO:0002376 immune system process	-4.883414369	8.933291032	7.075812750640114	30169	394	60	7	11.666666666666666	4.144384867012947	695|998|3558|3815|4318|5468|6714	BTK|CDC42|IL2|KIT|MMP9|PPARG|SRC	-3.303771544	0	29	0	0	-7.957312897	19.19147582697201
1	-7.802179636	GO:0071345	M1	1	0	GO Biological Processes	19	cellular response to cytokine stimulus	19_GO:0050896 response to stimulus	-7.802179636	8.357063711911358	8.932094448880386	30169	722	60	12	20	5.163977794943222	207|695|834|998|2167|3717|3815|4313|4843|6352|6714|6772	AKT1|BTK|CASP1|CDC42|FABP4|JAK2|KIT|MMP2|NOS2|CCL5|SRC|STAT1	-5.781328112	0	30	1	1	-7.802179636	52.92807018
1	-7.204547709	GO:0071346	M1	1	0	GO Biological Processes	19	cellular response to interferon-gamma	19_GO:0044419 biological process involved in interspecies interaction between organisms	-7.204547709	29.008653846153848	12.772591449717076	30169	104	60	6	10	3.872983346207417	834|998|3717|4843|6352|6772	CASP1|CDC42|JAK2|NOS2|CCL5|STAT1	-5.269231881	0	30	0	0	-7.802179636	52.92807018
1	-6.707889368	GO:0034341	M1	1	0	GO Biological Processes	19	response to interferon-gamma	19_GO:0044419 biological process involved in interspecies interaction between organisms	-6.707889368	23.943650793650793	11.520646919112352	30169	126	60	6	10	3.872983346207417	834|998|3717|4843|6352|6772	CASP1|CDC42|JAK2|NOS2|CCL5|STAT1	-4.852158969	0	30	0	0	-7.802179636	52.92807018
1	-6.637220606	GO:0042531	M1	1	0	GO Biological Processes	19	positive regulation of tyrosine phosphorylation of STAT protein	19_GO:0023052 signaling	-6.637220606	37.52363184079602	13.360244348689418	30169	67	60	5	8.333333333333334	3.568120160740314	2066|3558|3717|3815|6352	ERBB4|IL2|JAK2|KIT|CCL5	-4.79735661	0	30	0	0	-7.802179636	52.92807018
1	-6.196057935	GO:0042509	M1	1	0	GO Biological Processes	19	regulation of tyrosine phosphorylation of STAT protein	19_GO:0023052 signaling	-6.196057935	30.659552845528456	12.00557047390534	30169	82	60	5	8.333333333333334	3.568120160740314	2066|3558|3717|3815|6352	ERBB4|IL2|JAK2|KIT|CCL5	-4.42118884	0	30	0	0	-7.802179636	52.92807018
1	-6.067672358	GO:1904892	M1	1	0	GO Biological Processes	19	regulation of receptor signaling pathway via STAT	19_GO:0023052 signaling	-6.067672358	28.897509578544064	11.632483020113677	30169	87	60	5	8.333333333333334	3.568120160740314	2066|3717|3815|5468|6352	ERBB4|JAK2|KIT|PPARG|CCL5	-4.309255779	0	30	0	0	-7.802179636	52.92807018
1	-6.003640259	GO:0046427	M1	1	0	GO Biological Processes	19	positive regulation of receptor signaling pathway via JAK-STAT	19_GO:0023052 signaling	-6.003640259	52.92807018	14.298415977787803	30169	38	60	4	6.666666666666667	3.220305943597653	2066|3717|3815|6352	ERBB4|JAK2|KIT|CCL5	-4.257116477	0	30	0	0	-7.802179636	52.92807018
1	-5.825417098	GO:1904894	M1	1	0	GO Biological Processes	19	positive regulation of receptor signaling pathway via STAT	19_GO:0023052 signaling	-5.825417098	47.887301587301586	13.573837943218999	30169	42	60	4	6.666666666666667	3.220305943597653	2066|3717|3815|6352	ERBB4|JAK2|KIT|CCL5	-4.108539951	0	30	0	0	-7.802179636	52.92807018
1	-5.459668411	GO:0034612	M1	1	0	GO Biological Processes	19	response to tumor necrosis factor	19_GO:0050896 response to stimulus	-5.459668411	14.645145631067962	8.772428905379225	30169	206	60	6	10	3.872983346207417	207|836|2167|3717|6352|6772	AKT1|CASP3|FABP4|JAK2|CCL5|STAT1	-3.811829028	0	30	0	0	-7.802179636	52.92807018
1	-4.78804965	GO:0046425	M1	1	0	GO Biological Processes	19	regulation of receptor signaling pathway via JAK-STAT	19_GO:0023052 signaling	-4.78804965	26.46403509	9.922063374978022	30169	76	60	4	6.666666666666667	3.220305943597653	2066|3717|3815|6352	ERBB4|JAK2|KIT|CCL5	-3.216881132	0	30	0	0	-7.802179636	52.92807018
1	-4.500776798	GO:0071356	M1	1	0	GO Biological Processes	19	cellular response to tumor necrosis factor	19_GO:0050896 response to stimulus	-4.500776798	13.81364468864469	7.740028867132934	30169	182	60	5	8.333333333333334	3.568120160740314	207|2167|3717|6352|6772	AKT1|FABP4|JAK2|CCL5|STAT1	-2.967746374	0	30	0	0	-7.802179636	52.92807018
1	-4.080702512	GO:0009615	M1	1	0	GO Biological Processes	19	response to virus	19_GO:0044419 biological process involved in interspecies interaction between organisms	-4.080702512	8.333977900552487	6.266650403938959	30169	362	60	6	10	3.872983346207417	834|3717|4321|6352|6714|6772	CASP1|JAK2|MMP12|CCL5|SRC|STAT1	-2.615989326	0	30	0	0	-7.802179636	52.92807018
1	-4.054531428	GO:0019221	M1	1	0	GO Biological Processes	19	cytokine-mediated signaling pathway	19_GO:0023052 signaling	-4.054531428	8.242896174863388	6.223340023357816	30169	366	60	6	10	3.872983346207417	207|3717|3815|6352|6714|6772	AKT1|JAK2|KIT|CCL5|SRC|STAT1	-2.600361856	0	30	0	0	-7.802179636	52.92807018
1	-3.983895518	GO:0046883	M1	1	0	GO Biological Processes	19	regulation of hormone secretion	19_GO:0051179 localization	-3.983895518	10.74394586894587	6.6796526488833114	30169	234	60	5	8.333333333333334	3.568120160740314	3717|4843|5468|6352|9971	JAK2|NOS2|PPARG|CCL5|NR1H4	-2.546235055	0	30	0	0	-7.802179636	52.92807018
1	-3.682070532	GO:0002274	M1	1	0	GO Biological Processes	19	myeloid leukocyte activation	19_GO:0002376 immune system process	-3.682070532	13.77579908675799	6.907774903976764	30169	146	60	4	6.666666666666667	3.220305943597653	695|3717|3815|6352	BTK|JAK2|KIT|CCL5	-2.298041106	0	30	0	0	-7.802179636	52.92807018
1	-3.64829812	GO:0050796	M1	1	0	GO Biological Processes	19	regulation of insulin secretion	19_GO:0051179 localization	-3.64829812	13.498434004474273	6.827223347	30169	149	60	4	6.666666666666667	3.220305943597653	3717|4843|6352|9971	JAK2|NOS2|CCL5|NR1H4	-2.269688976	0	30	0	0	-7.802179636	52.92807018
1	-3.345908727	GO:0090276	M1	1	0	GO Biological Processes	19	regulation of peptide hormone secretion	19_GO:0051179 localization	-3.345908727	11.236126629422719	6.131611802383986	30169	179	60	4	6.666666666666667	3.220305943597653	3717|4843|6352|9971	JAK2|NOS2|CCL5|NR1H4	-1.996588959	0	30	0	0	-7.802179636	52.92807018
1	-3.31871609	GO:0002791	M1	1	0	GO Biological Processes	19	regulation of peptide secretion	19_GO:0051179 localization	-3.31871609	11.05091575091575	6.071213924181113	30169	182	60	4	6.666666666666667	3.220305943597653	3717|4843|6352|9971	JAK2|NOS2|CCL5|NR1H4	-1.975024407	0	30	0	0	-7.802179636	52.92807018
1	-3.300855183	GO:0090087	M1	1	0	GO Biological Processes	19	regulation of peptide transport	19_GO:0051179 localization	-3.300855183	10.930797101449276	6.0317274989684595	30169	184	60	4	6.666666666666667	3.220305943597653	3717|4843|6352|9971	JAK2|NOS2|CCL5|NR1H4	-1.961491026	0	30	0	0	-7.802179636	52.92807018
1	-3.054832914	GO:0098586	M1	1	0	GO Biological Processes	19	cellular response to virus	19_GO:0044419 biological process involved in interspecies interaction between organisms	-3.054832914	16.047340425531914	6.522612437447751	30169	94	60	3	5	2.8136571693556887	3717|4321|6352	JAK2|MMP12|CCL5	-1.741725319	0	30	0	0	-7.802179636	52.92807018
1	-2.824232064	GO:0051702	M1	1	0	GO Biological Processes	19	biological process involved in interaction with symbiont	19_GO:0044419 biological process involved in interspecies interaction between organisms	-2.824232064	13.349115044247789	5.870974394947972	30169	113	60	3	5	2.8136571693556887	998|3717|6352	CDC42|JAK2|CCL5	-1.536976274	0	30	0	0	-7.802179636	52.92807018
1	-7.775758825	GO:0080135	M1	1	0	GO Biological Processes	19	regulation of cellular response to stress	19_GO:0050896 response to stimulus	-7.775758825	8.311019283746557	8.901351056685655	30169	726	60	12	20	5.163977794943222	207|650|1956|2950|3480|4233|4282|4314|4317|7042|7376|10062	AKT1|BMP2|EGFR|GSTP1|IGF1R|MET|MIF|MMP3|MMP8|TGFB2|NR1H2|NR1H3	-5.760776234	0	31	1	1	-7.775758825	15.471282051282051
1	-5.597150925	GO:0032872	M1	1	0	GO Biological Processes	19	regulation of stress-activated MAPK cascade	19_GO:0023052 signaling	-5.597150925	15.471282051282051	9.050085484210005	30169	195	60	6	10	3.872983346207417	650|1956|2950|3480|4317|7042	BMP2|EGFR|GSTP1|IGF1R|MMP8|TGFB2	-3.917681011	0	31	0	0	-7.775758825	15.471282051282051
1	-5.558850866	GO:0070302	M1	1	0	GO Biological Processes	19	regulation of stress-activated protein kinase signaling cascade	19_GO:0023052 signaling	-5.558850866	15.236868686868688	8.972163449592136	30169	198	60	6	10	3.872983346207417	650|1956|2950|3480|4317|7042	BMP2|EGFR|GSTP1|IGF1R|MMP8|TGFB2	-3.891820091	0	31	0	0	-7.775758825	15.471282051282051
1	-3.740037767	GO:0046328	M1	1	0	GO Biological Processes	19	regulation of JNK cascade	19_GO:0023052 signaling	-3.740037767	14.264302600472814	7.047441714121824	30169	141	60	4	6.666666666666667	3.220305943597653	1956|2950|3480|4317	EGFR|GSTP1|IGF1R|MMP8	-2.346313579	0	31	0	0	-7.775758825	15.471282051282051
1	-7.671032687	GO:0010660	M1	1	0	GO Biological Processes	19	regulation of muscle cell apoptotic process	19_GO:0050789 regulation of biological process	-7.671032687	34.67701149425287	14.042374043178464	30169	87	60	6	10	3.872983346207417	3162|3480|3717|5170|5468|23408	HMOX1|IGF1R|JAK2|PDPK1|PPARG|SIRT5	-5.670384549	0	32	1	1	-7.671032687	47.43553459119497
1	-7.155019999	GO:0010656	M1	1	0	GO Biological Processes	19	negative regulation of muscle cell apoptotic process	19_GO:0048519 negative regulation of biological process	-7.155019999	47.43553459119497	15.103947221041121	30169	53	60	5	8.333333333333334	3.568120160740314	3162|3480|3717|5170|23408	HMOX1|IGF1R|JAK2|PDPK1|SIRT5	-5.226922528	0	32	0	0	-7.671032687	47.43553459119497
1	-4.448570609	GO:0010667	M1	1	0	GO Biological Processes	19	negative regulation of cardiac muscle cell apoptotic process	19_GO:0048519 negative regulation of biological process	-4.448570609	47.1390625	11.657205834593528	30169	32	60	3	5	2.8136571693556887	3717|5170|23408	JAK2|PDPK1|SIRT5	-2.925982741	0	32	0	0	-7.671032687	47.43553459119497
1	-4.368290004	GO:0010664	M1	1	0	GO Biological Processes	19	negative regulation of striated muscle cell apoptotic process	19_GO:0048519 negative regulation of biological process	-4.368290004	44.366176470588236	11.29420619937649	30169	34	60	3	5	2.8136571693556887	3717|5170|23408	JAK2|PDPK1|SIRT5	-2.854982286	0	32	0	0	-7.671032687	47.43553459119497
1	-3.837138736	GO:0010665	M1	1	0	GO Biological Processes	19	regulation of cardiac muscle cell apoptotic process	19_GO:0050789 regulation of biological process	-3.837138736	29.577450980392157	9.117929524869774	30169	51	60	3	5	2.8136571693556887	3717|5170|23408	JAK2|PDPK1|SIRT5	-2.428566369	0	32	0	0	-7.671032687	47.43553459119497
1	-3.787253278	GO:0010662	M1	1	0	GO Biological Processes	19	regulation of striated muscle cell apoptotic process	19_GO:0050789 regulation of biological process	-3.787253278	28.461320754716983	8.932261530977943	30169	53	60	3	5	2.8136571693556887	3717|5170|23408	JAK2|PDPK1|SIRT5	-2.384414255	0	32	0	0	-7.671032687	47.43553459119497
1	-7.496213681	GO:1904705	M1	1	0	GO Biological Processes	19	regulation of vascular associated smooth muscle cell proliferation	19_GO:0050789 regulation of biological process	-7.496213681	32.43978494623656	13.555380788058033	30169	93	60	6	10	3.872983346207417	3162|3717|4313|4318|5468|6714	HMOX1|JAK2|MMP2|MMP9|PPARG|SRC	-5.512164805	0	33	1	1	-7.496213681	40.22533333333333
1	-6.679886583	GO:0009612	M1	1	0	GO Biological Processes	19	response to mechanical stimulus	19_GO:0050896 response to stimulus	-6.679886583	16.68112164296998	10.20381703	30169	211	60	7	11.666666666666666	4.144384867012947	834|3480|3815|4313|5894|6714|6772	CASP1|IGF1R|KIT|MMP2|RAF1|SRC|STAT1	-4.836109998	0	33	0	0	-7.496213681	40.22533333333333
1	-5.517226004	GO:0048013	M1	1	0	GO Biological Processes	19	ephrin receptor signaling pathway	19_GO:0023052 signaling	-5.517226004	40.22533333333333	12.391734214839067	30169	50	60	4	6.666666666666667	3.220305943597653	2050|4313|4318|6714	EPHB4|MMP2|MMP9|SRC	-3.85748476	0	33	0	0	-7.496213681	40.22533333333333
1	-5.517226004	GO:1904707	M1	1	0	GO Biological Processes	19	positive regulation of vascular associated smooth muscle cell proliferation	19_GO:0048518 positive regulation of biological process	-5.517226004	40.22533333333333	12.391734214839067	30169	50	60	4	6.666666666666667	3.220305943597653	3717|4313|4318|6714	JAK2|MMP2|MMP9|SRC	-3.85748476	0	33	0	0	-7.496213681	40.22533333333333
1	-4.059460984	GO:0051602	M1	1	0	GO Biological Processes	19	response to electrical stimulus	19_GO:0050896 response to stimulus	-4.059460984	35.080232558139535	9.983130783995152	30169	43	60	3	5	2.8136571693556887	1728|4313|6714	NQO1|MMP2|SRC	-2.60448939	0	33	0	0	-7.496213681	40.22533333333333
1	-2.63166674	GO:0070555	M1	1	0	GO Biological Processes	19	response to interleukin-1	19_GO:0050896 response to stimulus	-2.63166674	11.427651515151515	5.3597670723803175	30169	132	60	3	5	2.8136571693556887	4313|6352|6714	MMP2|CCL5|SRC	-1.364142883	0	33	0	0	-7.496213681	40.22533333333333
1	-7.329890214	GO:0007173	M1	1	0	GO Biological Processes	19	epidermal growth factor receptor signaling pathway	19_GO:0023052 signaling	-7.329890214	51.30782313	15.732828214793042	30169	49	60	5	8.333333333333334	3.568120160740314	207|1956|2066|5170|6714	AKT1|EGFR|ERBB4|PDPK1|SRC	-5.372170277	0	34	1	1	-7.329890214	51.30782313
1	-6.843678496	GO:0038127	M1	1	0	GO Biological Processes	19	ERBB signaling pathway	19_GO:0023052 signaling	-6.843678496	41.21448087431694	14.034829779045388	30169	61	60	5	8.333333333333334	3.568120160740314	207|1956|2066|5170|6714	AKT1|EGFR|ERBB4|PDPK1|SRC	-4.967263499	0	34	0	0	-7.329890214	51.30782313
1	-6.058386134	GO:0045927	M1	1	0	GO Biological Processes	19	positive regulation of growth	19_GO:0040007 growth	-6.058386134	13.485504469987227	9.043434162515592	30169	261	60	7	11.666666666666666	4.144384867012947	207|998|1956|2066|3558|3643|7042	AKT1|CDC42|EGFR|ERBB4|IL2|INSR|TGFB2	-4.304786179	0	34	0	0	-7.329890214	51.30782313
1	-5.783657872	GO:0071364	M1	1	0	GO Biological Processes	19	cellular response to epidermal growth factor stimulus	19_GO:0050896 response to stimulus	-5.783657872	46.77364341085271	13.40848445945718	30169	43	60	4	6.666666666666667	3.220305943597653	207|1956|2066|5170	AKT1|EGFR|ERBB4|PDPK1	-4.074055509	0	34	0	0	-7.329890214	51.30782313
1	-5.626276848	GO:0070849	M1	1	0	GO Biological Processes	19	response to epidermal growth factor	19_GO:0050896 response to stimulus	-5.626276848	42.79290780141844	12.800010761643174	30169	47	60	4	6.666666666666667	3.220305943597653	207|1956|2066|5170	AKT1|EGFR|ERBB4|PDPK1	-3.939167252	0	34	0	0	-7.329890214	51.30782313
1	-5.005397224	GO:0033135	M1	1	0	GO Biological Processes	19	regulation of peptidyl-serine phosphorylation	19_GO:0008152 metabolic process	-5.005397224	17.58100233100233	8.872188861112988	30169	143	60	5	8.333333333333334	3.568120160740314	207|1956|4282|5144|5894	AKT1|EGFR|MIF|PDE4D|RAF1	-3.406060091	0	34	0	0	-7.329890214	51.30782313
1	-4.679854201	GO:0030307	M1	1	0	GO Biological Processes	19	positive regulation of cell growth	19_GO:0040007 growth	-4.679854201	15.054391217564872	8.130100041	30169	167	60	5	8.333333333333334	3.568120160740314	207|998|1956|3558|7042	AKT1|CDC42|EGFR|IL2|TGFB2	-3.123700925	0	34	0	0	-7.329890214	51.30782313
1	-4.497645873	GO:0040008	M1	1	0	GO Biological Processes	19	regulation of growth	19_GO:0040007 growth	-4.497645873	6.446367521367521	6.137025968172662	30169	624	60	8	13.333333333333334	4.388537257362556	207|998|1956|2066|3558|3643|5465|7042	AKT1|CDC42|EGFR|ERBB4|IL2|INSR|PPARA|TGFB2	-2.965575216	0	34	0	0	-7.329890214	51.30782313
1	-4.301385248	GO:1905477	M1	1	0	GO Biological Processes	19	positive regulation of protein localization to membrane	19_GO:0051179 localization	-4.301385248	19.913531353135312	8.499272602675713	30169	101	60	4	6.666666666666667	3.220305943597653	207|208|1956|5170	AKT1|AKT2|EGFR|PDPK1	-2.796263428	0	34	0	0	-7.329890214	51.30782313
1	-4.187767397	GO:0033138	M1	1	0	GO Biological Processes	19	positive regulation of peptidyl-serine phosphorylation	19_GO:0048518 positive regulation of biological process	-4.187767397	18.622839506172838	8.190054109804098	30169	108	60	4	6.666666666666667	3.220305943597653	207|1956|4282|5894	AKT1|EGFR|MIF|RAF1	-2.704073493	0	34	0	0	-7.329890214	51.30782313
1	-4.052610366	GO:0000079	M1	1	0	GO Biological Processes	19	regulation of cyclin-dependent protein serine/threonine kinase activity	19_GO:0008152 metabolic process	-4.052610366	17.19031339031339	7.832713025	30169	117	60	4	6.666666666666667	3.220305943597653	207|836|1956|6714	AKT1|CASP3|EGFR|SRC	-2.599241337	0	34	0	0	-7.329890214	51.30782313
1	-4.009989336	GO:1904029	M1	1	0	GO Biological Processes	19	regulation of cyclin-dependent protein kinase activity	19_GO:0008152 metabolic process	-4.009989336	16.760555555555555	7.722321037020616	30169	120	60	4	6.666666666666667	3.220305943597653	207|836|1956|6714	AKT1|CASP3|EGFR|SRC	-2.566895269	0	34	0	0	-7.329890214	51.30782313
1	-3.862853774	GO:0045737	M1	1	0	GO Biological Processes	19	positive regulation of cyclin-dependent protein serine/threonine kinase activity	19_GO:0048518 positive regulation of biological process	-3.862853774	30.169	9.214822784067458	30169	50	60	3	5	2.8136571693556887	207|1956|6714	AKT1|EGFR|SRC	-2.447739609	0	34	0	0	-7.329890214	51.30782313
1	-3.763043466	GO:1904031	M1	1	0	GO Biological Processes	19	positive regulation of cyclin-dependent protein kinase activity	19_GO:0048518 positive regulation of biological process	-3.763043466	27.93425925925926	8.843235718190693	30169	54	60	3	5	2.8136571693556887	207|1956|6714	AKT1|EGFR|SRC	-2.366565256	0	34	0	0	-7.329890214	51.30782313
1	-3.718427455	GO:0001558	M1	1	0	GO Biological Processes	19	regulation of cell growth	19_GO:0040007 growth	-3.718427455	7.149052132701422	5.678629482433337	30169	422	60	6	10	3.872983346207417	207|998|1956|3558|5465|7042	AKT1|CDC42|EGFR|IL2|PPARA|TGFB2	-2.326832929	0	34	0	0	-7.329890214	51.30782313
1	-3.69313192	GO:0032768	M1	1	0	GO Biological Processes	19	regulation of monooxygenase activity	19_GO:0065007 biological regulation	-3.69313192	26.46403509	8.590047593357884	30169	57	60	3	5	2.8136571693556887	207|1956|7421	AKT1|EGFR|VDR	-2.308420177	0	34	0	0	-7.329890214	51.30782313
1	-3.648629783	GO:1903078	M1	1	0	GO Biological Processes	19	positive regulation of protein localization to plasma membrane	19_GO:0051179 localization	-3.648629783	25.566949152542374	8.431844216195929	30169	59	60	3	5	2.8136571693556887	207|1956|5170	AKT1|EGFR|PDPK1	-2.269688976	0	34	0	0	-7.329890214	51.30782313
1	-3.64829812	GO:0001890	M1	1	0	GO Biological Processes	19	placenta development	19_GO:0032502 developmental process	-3.64829812	13.498434004474273	6.827223347	30169	149	60	4	6.666666666666667	3.220305943597653	207|1956|5468|7421	AKT1|EGFR|PPARG|VDR	-2.269688976	0	34	0	0	-7.329890214	51.30782313
1	-3.485159421	GO:1904377	M1	1	0	GO Biological Processes	19	positive regulation of protein localization to cell periphery	19_GO:0051179 localization	-3.485159421	22.514179104477613	7.869827706351791	30169	67	60	3	5	2.8136571693556887	207|1956|5170	AKT1|EGFR|PDPK1	-2.121116396	0	34	0	0	-7.329890214	51.30782313
1	-3.477006842	GO:0051054	M1	1	0	GO Biological Processes	19	positive regulation of DNA metabolic process	19_GO:0048518 positive regulation of biological process	-3.477006842	8.352436323366556	5.722847424754852	30169	301	60	5	8.333333333333334	3.568120160740314	207|1956|3480|3558|6714	AKT1|EGFR|IGF1R|IL2|SRC	-2.114264101	0	34	0	0	-7.329890214	51.30782313
1	-3.411317538	GO:1905475	M1	1	0	GO Biological Processes	19	regulation of protein localization to membrane	19_GO:0051179 localization	-3.411317538	11.693410852713178	6.278303182514594	30169	172	60	4	6.666666666666667	3.220305943597653	207|208|1956|5170	AKT1|AKT2|EGFR|PDPK1	-2.056295791	0	34	0	0	-7.329890214	51.30782313
1	-2.939978971	GO:1903076	M1	1	0	GO Biological Processes	19	regulation of protein localization to plasma membrane	19_GO:0051179 localization	-2.939978971	14.645145631067962	6.192409667514963	30169	103	60	3	5	2.8136571693556887	207|1956|5170	AKT1|EGFR|PDPK1	-1.636605476	0	34	0	0	-7.329890214	51.30782313
1	-2.880681784	GO:0051341	M1	1	0	GO Biological Processes	19	regulation of oxidoreductase activity	19_GO:0065007 biological regulation	-2.880681784	13.96712962962963	6.026355359947011	30169	108	60	3	5	2.8136571693556887	207|1956|7421	AKT1|EGFR|VDR	-1.589039143	0	34	0	0	-7.329890214	51.30782313
1	-2.713536276	GO:0048568	M1	1	0	GO Biological Processes	19	embryonic organ development	19_GO:0032502 developmental process	-2.713536276	5.636958146487295	4.404078015321239	30169	446	60	5	8.333333333333334	3.568120160740314	207|998|1956|3815|7042	AKT1|CDC42|EGFR|KIT|TGFB2	-1.435457963	0	34	0	0	-7.329890214	51.30782313
1	-2.698945312	GO:1904375	M1	1	0	GO Biological Processes	19	regulation of protein localization to cell periphery	19_GO:0051179 localization	-2.698945312	12.0676	5.535161585790487	30169	125	60	3	5	2.8136571693556887	207|1956|5170	AKT1|EGFR|PDPK1	-1.423529758	0	34	0	0	-7.329890214	51.30782313
1	-2.524788763	GO:0030177	M1	1	0	GO Biological Processes	19	positive regulation of Wnt signaling pathway	19_GO:0023052 signaling	-2.524788763	10.475347222222222	5.087865132211481	30169	144	60	3	5	2.8136571693556887	650|1956|6714	BMP2|EGFR|SRC	-1.263990268	0	34	0	0	-7.329890214	51.30782313
1	-2.358014403	GO:0051052	M1	1	0	GO Biological Processes	19	regulation of DNA metabolic process	19_GO:0008152 metabolic process	-2.358014403	4.655709877	3.826580235696679	30169	540	60	5	8.333333333333334	3.568120160740314	207|1956|3480|3558|6714	AKT1|EGFR|IGF1R|IL2|SRC	-1.110362029	0	34	0	0	-7.329890214	51.30782313
1	-7.303924641	GO:0001818	M1	1	0	GO Biological Processes	19	negative regulation of cytokine production	19_GO:0048519 negative regulation of biological process	-7.303924641	12.197708894878705	9.687758164323158	30169	371	60	9	15	4.6097722286464435	336|695|2950|3162|4317|5465|5879|7042|9971	APOA2|BTK|GSTP1|HMOX1|MMP8|PPARA|RAC1|TGFB2|NR1H4	-5.351284229	0	35	1	1	-7.303924641	24.32983870967742
1	-5.743157569	GO:0032680	M1	1	0	GO Biological Processes	19	regulation of tumor necrosis factor production	19_GO:0032501 multicellular organismal process	-5.743157569	16.396195652173912	9.351279232274663	30169	184	60	6	10	3.872983346207417	695|2950|3717|4282|4317|9971	BTK|GSTP1|JAK2|MIF|MMP8|NR1H4	-4.040462355	0	35	0	0	-7.303924641	24.32983870967742
1	-5.675670457	GO:1903555	M1	1	0	GO Biological Processes	19	regulation of tumor necrosis factor superfamily cytokine production	19_GO:0032501 multicellular organismal process	-5.675670457	15.962433862433864	9.211238994	30169	189	60	6	10	3.872983346207417	695|2950|3717|4282|4317|9971	BTK|GSTP1|JAK2|MIF|MMP8|NR1H4	-3.983045936	0	35	0	0	-7.303924641	24.32983870967742
1	-4.235480688	GO:0032760	M1	1	0	GO Biological Processes	19	positive regulation of tumor necrosis factor production	19_GO:0048518 positive regulation of biological process	-4.235480688	19.154920634920636	8.318908393145431	30169	105	60	4	6.666666666666667	3.220305943597653	695|3717|4282|4317	BTK|JAK2|MIF|MMP8	-2.744541172	0	35	0	0	-7.303924641	24.32983870967742
1	-4.172173274	GO:1903557	M1	1	0	GO Biological Processes	19	positive regulation of tumor necrosis factor superfamily cytokine production	19_GO:0048518 positive regulation of biological process	-4.172173274	18.451987767584097	8.148250647227037	30169	109	60	4	6.666666666666667	3.220305943597653	695|3717|4282|4317	BTK|JAK2|MIF|MMP8	-2.690722197	0	35	0	0	-7.303924641	24.32983870967742
1	-3.584752272	GO:0043030	M1	1	0	GO Biological Processes	19	regulation of macrophage activation	19_GO:0002376 immune system process	-3.584752272	24.32983870967742	8.208703305119878	30169	62	60	3	5	2.8136571693556887	4282|4317|10062	MIF|MMP8|NR1H3	-2.211496595	0	35	0	0	-7.303924641	24.32983870967742
1	-3.373597504	GO:0032675	M1	1	0	GO Biological Processes	19	regulation of interleukin-6 production	19_GO:0032501 multicellular organismal process	-3.373597504	11.427651515151515	6.193463865	30169	176	60	4	6.666666666666667	3.220305943597653	695|4317|4843|9971	BTK|MMP8|NOS2|NR1H4	-2.023017083	0	35	0	0	-7.303924641	24.32983870967742
1	-2.989657982	GO:0032755	M1	1	0	GO Biological Processes	19	positive regulation of interleukin-6 production	19_GO:0048518 positive regulation of biological process	-2.989657982	15.236868686868688	6.333825317	30169	99	60	3	5	2.8136571693556887	695|4317|4843	BTK|MMP8|NOS2	-1.683444094	0	35	0	0	-7.303924641	24.32983870967742
1	-6.997252044	GO:0006809	M1	1	0	GO Biological Processes	19	nitric oxide biosynthetic process	19_GO:0008152 metabolic process	-6.997252044	91.42121212121212	18.939143452012797	30169	22	60	4	6.666666666666667	3.220305943597653	207|1728|4843|4846	AKT1|NQO1|NOS2|NOS3	-5.101339256	0	36	1	1	-6.997252044	91.42121212121212
1	-6.76131101	GO:0046209	M1	1	0	GO Biological Processes	19	nitric oxide metabolic process	19_GO:0008152 metabolic process	-6.76131101	80.45066666666666	17.74058058170063	30169	25	60	4	6.666666666666667	3.220305943597653	207|1728|4843|4846	AKT1|NQO1|NOS2|NOS3	-4.899478012	0	36	0	0	-6.997252044	91.42121212121212
1	-6.689405351	GO:2001057	M1	1	0	GO Biological Processes	19	reactive nitrogen species metabolic process	19_GO:0008152 metabolic process	-6.689405351	77.35641025641026	17.387600730614242	30169	26	60	4	6.666666666666667	3.220305943597653	207|1728|4843|4846	AKT1|NQO1|NOS2|NOS3	-4.841680607	0	36	0	0	-6.997252044	91.42121212121212
1	-5.589132796	GO:0045981	M1	1	0	GO Biological Processes	19	positive regulation of nucleotide metabolic process	19_GO:0048518 positive regulation of biological process	-5.589132796	41.90138888888889	12.65973748905742	30169	48	60	4	6.666666666666667	3.220305943597653	3643|4843|4846|5465	INSR|NOS2|NOS3|PPARA	-3.91551169	0	36	0	0	-6.997252044	91.42121212121212
1	-5.589132796	GO:1900544	M1	1	0	GO Biological Processes	19	positive regulation of purine nucleotide metabolic process	19_GO:0048518 positive regulation of biological process	-5.589132796	41.90138888888889	12.65973748905742	30169	48	60	4	6.666666666666667	3.220305943597653	3643|4843|4846|5465	INSR|NOS2|NOS3|PPARA	-3.91551169	0	36	0	0	-6.997252044	91.42121212121212
1	-4.725390003	GO:0030810	M1	1	0	GO Biological Processes	19	positive regulation of nucleotide biosynthetic process	19_GO:0048518 positive regulation of biological process	-4.725390003	58.017307692307696	12.983771468030701	30169	26	60	3	5	2.8136571693556887	4843|4846|5465	NOS2|NOS3|PPARA	-3.162533596	0	36	0	0	-6.997252044	91.42121212121212
1	-4.725390003	GO:1900373	M1	1	0	GO Biological Processes	19	positive regulation of purine nucleotide biosynthetic process	19_GO:0048518 positive regulation of biological process	-4.725390003	58.017307692307696	12.983771468030701	30169	26	60	3	5	2.8136571693556887	4843|4846|5465	NOS2|NOS3|PPARA	-3.162533596	0	36	0	0	-6.997252044	91.42121212121212
1	-4.490707873	GO:1902042	M1	1	0	GO Biological Processes	19	negative regulation of extrinsic apoptotic signaling pathway via death domain receptors	19_GO:0023052 signaling	-4.490707873	48.65967741935484	11.85155810895397	30169	31	60	3	5	2.8136571693556887	3162|4846|5894	HMOX1|NOS3|RAF1	-2.961503858	0	36	0	0	-6.997252044	91.42121212121212
1	-4.423624498	GO:1900542	M1	1	0	GO Biological Processes	19	regulation of purine nucleotide metabolic process	19_GO:0008152 metabolic process	-4.423624498	21.39645390070922	8.841307508857854	30169	94	60	4	6.666666666666667	3.220305943597653	3643|4843|4846|5465	INSR|NOS2|NOS3|PPARA	-2.903841556	0	36	0	0	-6.997252044	91.42121212121212
1	-4.335377096	GO:0006140	M1	1	0	GO Biological Processes	19	regulation of nucleotide metabolic process	19_GO:0008152 metabolic process	-4.335377096	20.315824915824916	8.593396734283127	30169	99	60	4	6.666666666666667	3.220305943597653	3643|4843|4846|5465	INSR|NOS2|NOS3|PPARA	-2.826636134	0	36	0	0	-6.997252044	91.42121212121212
1	-4.121825599	GO:0045454	M1	1	0	GO Biological Processes	19	cell redox homeostasis	19_GO:0050789 regulation of biological process	-4.121825599	36.791463414634144	10.237335868479908	30169	41	60	3	5	2.8136571693556887	1728|4843|4846	NQO1|NOS2|NOS3	-2.652158429	0	36	0	0	-6.997252044	91.42121212121212
1	-4.059460984	GO:0006801	M1	1	0	GO Biological Processes	19	superoxide metabolic process	19_GO:0008152 metabolic process	-4.059460984	35.080232558139535	9.983130783995152	30169	43	60	3	5	2.8136571693556887	1728|4843|4846	NQO1|NOS2|NOS3	-2.60448939	0	36	0	0	-6.997252044	91.42121212121212
1	-4.059460984	GO:1900371	M1	1	0	GO Biological Processes	19	regulation of purine nucleotide biosynthetic process	19_GO:0008152 metabolic process	-4.059460984	35.080232558139535	9.983130783995152	30169	43	60	3	5	2.8136571693556887	4843|4846|5465	NOS2|NOS3|PPARA	-2.60448939	0	36	0	0	-6.997252044	91.42121212121212
1	-4.029406366	GO:0030808	M1	1	0	GO Biological Processes	19	regulation of nucleotide biosynthetic process	19_GO:0008152 metabolic process	-4.029406366	34.282954545454544	9.862463328	30169	44	60	3	5	2.8136571693556887	4843|4846|5465	NOS2|NOS3|PPARA	-2.584747272	0	36	0	0	-6.997252044	91.42121212121212
1	-3.915936239	GO:0045776	M1	1	0	GO Biological Processes	19	negative regulation of blood pressure	19_GO:0032501 multicellular organismal process	-3.915936239	31.426041666666666	9.417423485972652	30169	48	60	3	5	2.8136571693556887	4843|4846|5465	NOS2|NOS3|PPARA	-2.489288146	0	36	0	0	-6.997252044	91.42121212121212
1	-3.889111977	GO:0031281	M1	1	0	GO Biological Processes	19	positive regulation of cyclase activity	19_GO:0065007 biological regulation	-3.889111977	30.78469387755102	9.314604430443746	30169	49	60	3	5	2.8136571693556887	4843|4846|5894	NOS2|NOS3|RAF1	-2.468840735	0	36	0	0	-6.997252044	91.42121212121212
1	-3.862853774	GO:0051349	M1	1	0	GO Biological Processes	19	positive regulation of lyase activity	19_GO:0065007 biological regulation	-3.862853774	30.169	9.214822784067458	30169	50	60	3	5	2.8136571693556887	4843|4846|5894	NOS2|NOS3|RAF1	-2.447739609	0	36	0	0	-6.997252044	91.42121212121212
1	-3.862853774	GO:1902041	M1	1	0	GO Biological Processes	19	regulation of extrinsic apoptotic signaling pathway via death domain receptors	19_GO:0023052 signaling	-3.862853774	30.169	9.214822784067458	30169	50	60	3	5	2.8136571693556887	3162|4846|5894	HMOX1|NOS3|RAF1	-2.447739609	0	36	0	0	-6.997252044	91.42121212121212
1	-3.324101837	GO:0051339	M1	1	0	GO Biological Processes	19	regulation of lyase activity	19_GO:0065007 biological regulation	-3.324101837	19.848026315789475	7.344135010586276	30169	76	60	3	5	2.8136571693556887	4843|4846|5894	NOS2|NOS3|RAF1	-1.978542218	0	36	0	0	-6.997252044	91.42121212121212
1	-3.307455602	GO:0031279	M1	1	0	GO Biological Processes	19	regulation of cyclase activity	19_GO:0065007 biological regulation	-3.307455602	19.59025974025974	7.291317547004027	30169	77	60	3	5	2.8136571693556887	4843|4846|5894	NOS2|NOS3|RAF1	-1.966406389	0	36	0	0	-6.997252044	91.42121212121212
1	-2.927878583	GO:0072593	M1	1	0	GO Biological Processes	19	reactive oxygen species metabolic process	19_GO:0008152 metabolic process	-2.927878583	14.504326923076924	6.158284205278296	30169	104	60	3	5	2.8136571693556887	1728|4843|4846	NQO1|NOS2|NOS3	-1.627889218	0	36	0	0	-6.997252044	91.42121212121212
1	-2.846486951	GO:0042177	M1	1	0	GO Biological Processes	19	negative regulation of protein catabolic process	19_GO:0048519 negative regulation of biological process	-2.846486951	13.58963963963964	5.9319224896240765	30169	111	60	3	5	2.8136571693556887	1728|1956|4843	NQO1|EGFR|NOS2	-1.55759128	0	36	0	0	-6.997252044	91.42121212121212
1	-2.236165494	GO:0042176	M1	1	0	GO Biological Processes	19	regulation of protein catabolic process	19_GO:0008152 metabolic process	-2.236165494	5.571375807940905	3.9006306309513383	30169	361	60	4	6.666666666666667	3.220305943597653	207|1728|1956|4843	AKT1|NQO1|EGFR|NOS2	-0.998848094	0	36	0	0	-6.997252044	91.42121212121212
1	-6.882375622	GO:0001667	M1	1	0	GO Biological Processes	19	ameboidal-type cell migration	19_GO:0009987 cellular process	-6.882375622	17.86658206	10.602372387160184	30169	197	60	7	11.666666666666666	4.144384867012947	207|998|1803|2050|2066|3815|4846	AKT1|CDC42|DPP4|EPHB4|ERBB4|KIT|NOS3	-4.997402821	0	37	1	1	-6.882375622	28.732380952380954
1	-5.788752313	GO:0010631	M1	1	0	GO Biological Processes	19	epithelial cell migration	19_GO:0032501 multicellular organismal process	-5.788752313	25.394781144781145	10.852968151071124	30169	99	60	5	8.333333333333334	3.568120160740314	207|1803|2050|3815|4846	AKT1|DPP4|EPHB4|KIT|NOS3	-4.077704709	0	37	0	0	-6.882375622	28.732380952380954
1	-5.724575539	GO:0090132	M1	1	0	GO Biological Processes	19	epithelium migration	19_GO:0032501 multicellular organismal process	-5.724575539	24.647875816993466	10.679425544123122	30169	102	60	5	8.333333333333334	3.568120160740314	207|1803|2050|3815|4846	AKT1|DPP4|EPHB4|KIT|NOS3	-4.024957397	0	37	0	0	-6.882375622	28.732380952380954
1	-5.601978414	GO:0090130	M1	1	0	GO Biological Processes	19	tissue migration	19_GO:0032501 multicellular organismal process	-5.601978414	23.27854938271605	10.353752859661185	30169	108	60	5	8.333333333333334	3.568120160740314	207|1803|2050|3815|4846	AKT1|DPP4|EPHB4|KIT|NOS3	-3.920314588	0	37	0	0	-6.882375622	28.732380952380954
1	-4.930084734	GO:0043542	M1	1	0	GO Biological Processes	19	endothelial cell migration	19_GO:0032501 multicellular organismal process	-4.930084734	28.732380952380954	10.369572752287802	30169	70	60	4	6.666666666666667	3.220305943597653	207|1803|2050|4846	AKT1|DPP4|EPHB4|NOS3	-3.346141929	0	37	0	0	-6.882375622	28.732380952380954
1	-6.707924499	GO:0042593	M1	1	0	GO Biological Processes	19	glucose homeostasis	19_GO:0065007 biological regulation	-6.707924499	16.840749601275917	10.258377733965135	30169	209	60	7	11.666666666666666	4.144384867012947	207|1636|3480|3643|5468|5894|9971	AKT1|ACE|IGF1R|INSR|PPARG|RAF1|NR1H4	-4.852158969	0	38	1	1	-6.707924499	40.76891891891892
1	-6.693870055	GO:0033500	M1	1	0	GO Biological Processes	19	carbohydrate homeostasis	19_GO:0065007 biological regulation	-6.693870055	16.760555555555552	10.231003473790572	30169	210	60	7	11.666666666666666	4.144384867012947	207|1636|3480|3643|5468|5894|9971	AKT1|ACE|IGF1R|INSR|PPARG|RAF1|NR1H4	-4.842160931	0	38	0	0	-6.707924499	40.76891891891892
1	-6.018662434	GO:0031960	M1	1	0	GO Biological Processes	19	response to corticosteroid	19_GO:0050896 response to stimulus	-6.018662434	18.284242424242425	9.938102272757543	30169	165	60	6	10	3.872983346207417	336|836|1636|3480|3717|6714	APOA2|CASP3|ACE|IGF1R|JAK2|SRC	-4.268244138	0	38	0	0	-6.707924499	40.76891891891892
1	-5.649205908	GO:0009743	M1	1	0	GO Biological Processes	19	response to carbohydrate	19_GO:0050896 response to stimulus	-5.649205908	15.795287958115184	9.156710785455202	30169	191	60	6	10	3.872983346207417	336|836|1636|1728|3480|5894	APOA2|CASP3|ACE|NQO1|IGF1R|RAF1	-3.957966698	0	38	0	0	-6.707924499	40.76891891891892
1	-5.020195254	GO:0051384	M1	1	0	GO Biological Processes	19	response to glucocorticoid	19_GO:0050896 response to stimulus	-5.020195254	17.70481220657277	8.906980817015478	30169	142	60	5	8.333333333333334	3.568120160740314	336|836|1636|3480|3717	APOA2|CASP3|ACE|IGF1R|JAK2	-3.417487125	0	38	0	0	-6.707924499	40.76891891891892
1	-4.959250044	GO:0097305	M1	1	0	GO Biological Processes	19	response to alcohol	19_GO:0050896 response to stimulus	-4.959250044	11.971825396825396	7.807659345380272	30169	252	60	6	10	3.872983346207417	207|1636|1728|3480|3558|5465	AKT1|ACE|NQO1|IGF1R|IL2|PPARA	-3.365473736	0	38	0	0	-6.707924499	40.76891891891892
1	-4.890820985	GO:0009749	M1	1	0	GO Biological Processes	19	response to glucose	19_GO:0050896 response to stimulus	-4.890820985	16.649558498896248	8.605981455680624	30169	151	60	5	8.333333333333334	3.568120160740314	336|836|1636|3480|5894	APOA2|CASP3|ACE|IGF1R|RAF1	-3.310107149	0	38	0	0	-6.707924499	40.76891891891892
1	-4.822436439	GO:0009746	M1	1	0	GO Biological Processes	19	response to hexose	19_GO:0050896 response to stimulus	-4.822436439	16.115918803418804	8.449730635211123	30169	156	60	5	8.333333333333334	3.568120160740314	336|836|1636|3480|5894	APOA2|CASP3|ACE|IGF1R|RAF1	-3.247051437	0	38	0	0	-6.707924499	40.76891891891892
1	-4.717725879	GO:0034284	M1	1	0	GO Biological Processes	19	response to monosaccharide	19_GO:0050896 response to stimulus	-4.717725879	15.329776422764228	8.214199415677701	30169	164	60	5	8.333333333333334	3.568120160740314	336|836|1636|3480|5894	APOA2|CASP3|ACE|IGF1R|RAF1	-3.156922877	0	38	0	0	-6.707924499	40.76891891891892
1	-4.256704205	GO:0051385	M1	1	0	GO Biological Processes	19	response to mineralocorticoid	19_GO:0050896 response to stimulus	-4.256704205	40.76891891891892	10.80516459712761	30169	37	60	3	5	2.8136571693556887	1636|3480|6714	ACE|IGF1R|SRC	-2.763140545	0	38	0	0	-6.707924499	40.76891891891892
1	-4.126282068	GO:0001678	M1	1	0	GO Biological Processes	19	cellular glucose homeostasis	19_GO:0065007 biological regulation	-4.126282068	17.957738095238096	8.026105022	30169	112	60	4	6.666666666666667	3.220305943597653	1636|3480|5894|9971	ACE|IGF1R|RAF1|NR1H4	-2.65244297	0	38	0	0	-6.707924499	40.76891891891892
1	-4.059460984	GO:0071548	M1	1	0	GO Biological Processes	19	response to dexamethasone	19_GO:0050896 response to stimulus	-4.059460984	35.080232558139535	9.983130783995152	30169	43	60	3	5	2.8136571693556887	1636|3480|3717	ACE|IGF1R|JAK2	-2.60448939	0	38	0	0	-6.707924499	40.76891891891892
1	-3.901632772	GO:0045471	M1	1	0	GO Biological Processes	19	response to ethanol	19_GO:0050896 response to stimulus	-3.901632772	15.713020833333333	7.446468576379531	30169	128	60	4	6.666666666666667	3.220305943597653	1728|3480|3558|5465	NQO1|IGF1R|IL2|PPARA	-2.476891907	0	38	0	0	-6.707924499	40.76891891891892
1	-3.543939552	GO:0071384	M1	1	0	GO Biological Processes	19	cellular response to corticosteroid stimulus	19_GO:0050896 response to stimulus	-3.543939552	23.56953125	8.068520923	30169	64	60	3	5	2.8136571693556887	1636|3480|3717	ACE|IGF1R|JAK2	-2.174656108	0	38	0	0	-6.707924499	40.76891891891892
1	-3.440232523	GO:0007568	M1	1	0	GO Biological Processes	19	aging	19_GO:0032502 developmental process	-3.440232523	11.900986193293885	6.343796362739853	30169	169	60	4	6.666666666666667	3.220305943597653	1636|1728|3480|4313	ACE|NQO1|IGF1R|MMP2	-2.08201036	0	38	0	0	-6.707924499	40.76891891891892
1	-3.138058377	GO:0071333	M1	1	0	GO Biological Processes	19	cellular response to glucose stimulus	19_GO:0050896 response to stimulus	-3.138058377	17.141477272727272	6.769228889728028	30169	88	60	3	5	2.8136571693556887	1636|3480|5894	ACE|IGF1R|RAF1	-1.813806895	0	38	0	0	-6.707924499	40.76891891891892
1	-3.109668005	GO:0071331	M1	1	0	GO Biological Processes	19	cellular response to hexose stimulus	19_GO:0050896 response to stimulus	-3.109668005	16.760555555555555	6.684390281525641	30169	90	60	3	5	2.8136571693556887	1636|3480|5894	ACE|IGF1R|RAF1	-1.789869103	0	38	0	0	-6.707924499	40.76891891891892
1	-3.081935728	GO:0071326	M1	1	0	GO Biological Processes	19	cellular response to monosaccharide stimulus	19_GO:0050896 response to stimulus	-3.081935728	16.396195652173912	6.602232228	30169	92	60	3	5	2.8136571693556887	1636|3480|5894	ACE|IGF1R|RAF1	-1.764755683	0	38	0	0	-6.707924499	40.76891891891892
1	-2.989657982	GO:0097306	M1	1	0	GO Biological Processes	19	cellular response to alcohol	19_GO:0050896 response to stimulus	-2.989657982	15.236868686868688	6.333825317	30169	99	60	3	5	2.8136571693556887	207|1636|3480	AKT1|ACE|IGF1R	-1.683444094	0	38	0	0	-6.707924499	40.76891891891892
1	-2.927878583	GO:0071322	M1	1	0	GO Biological Processes	19	cellular response to carbohydrate stimulus	19_GO:0050896 response to stimulus	-2.927878583	14.504326923076924	6.158284205278296	30169	104	60	3	5	2.8136571693556887	1636|3480|5894	ACE|IGF1R|RAF1	-1.627889218	0	38	0	0	-6.707924499	40.76891891891892
1	-6.582197733	GO:1901214	M1	1	0	GO Biological Processes	19	regulation of neuron death	19_GO:0050789 regulation of biological process	-6.582197733	12.377025641025641	9.205399072	30169	325	60	8	13.333333333333334	4.388537257362556	207|836|1728|3162|3717|5465|6352|7042	AKT1|CASP3|NQO1|HMOX1|JAK2|PPARA|CCL5|TGFB2	-4.75575671	0	39	1	1	-6.582197733	27.426363636363636
1	-6.160315208	GO:0048872	M1	1	0	GO Biological Processes	19	homeostasis of number of cells	19_GO:0065007 biological regulation	-6.160315208	13.967129629629628	9.227537549	30169	252	60	7	11.666666666666666	4.144384867012947	207|695|836|3162|3717|3815|4846	AKT1|BTK|CASP3|HMOX1|JAK2|KIT|NOS3	-4.387119698	0	39	0	0	-6.582197733	27.426363636363636
1	-5.206899369	GO:0002262	M1	1	0	GO Biological Processes	19	myeloid cell homeostasis	19_GO:0002376 immune system process	-5.206899369	19.339102564102564	9.354223432	30169	130	60	5	8.333333333333334	3.568120160740314	695|836|3162|3717|3815	BTK|CASP3|HMOX1|JAK2|KIT	-3.582211595	0	39	0	0	-6.582197733	27.426363636363636
1	-4.268095585	GO:0034101	M1	1	0	GO Biological Processes	19	erythrocyte homeostasis	19_GO:0002376 immune system process	-4.268095585	19.526860841423947	8.407818815940248	30169	103	60	4	6.666666666666667	3.220305943597653	836|3162|3717|3815	CASP3|HMOX1|JAK2|KIT	-2.769235586	0	39	0	0	-6.582197733	27.426363636363636
1	-4.1285464	GO:0043523	M1	1	0	GO Biological Processes	19	regulation of neuron apoptotic process	19_GO:0050789 regulation of biological process	-4.1285464	11.532492354740063	6.967138674338622	30169	218	60	5	8.333333333333334	3.568120160740314	836|1728|3162|3717|7042	CASP3|NQO1|HMOX1|JAK2|TGFB2	-2.653027243	0	39	0	0	-6.582197733	27.426363636363636
1	-3.739297847	GO:0043525	M1	1	0	GO Biological Processes	19	positive regulation of neuron apoptotic process	19_GO:0048518 positive regulation of biological process	-3.739297847	27.426363636363636	8.756594673959325	30169	55	60	3	5	2.8136571693556887	836|1728|7042	CASP3|NQO1|TGFB2	-2.346313579	0	39	0	0	-6.582197733	27.426363636363636
1	-3.540757467	GO:0097193	M1	1	0	GO Biological Processes	19	intrinsic apoptotic signaling pathway	19_GO:0023052 signaling	-3.540757467	12.649475890985325	6.5746504877299685	30169	159	60	4	6.666666666666667	3.220305943597653	836|3094|3162|3717	CASP3|HINT1|HMOX1|JAK2	-2.172132544	0	39	0	0	-6.582197733	27.426363636363636
1	-3.095721439	GO:1901216	M1	1	0	GO Biological Processes	19	positive regulation of neuron death	19_GO:0048518 positive regulation of biological process	-3.095721439	16.576373626373627	6.642985334402588	30169	91	60	3	5	2.8136571693556887	836|1728|7042	CASP3|NQO1|TGFB2	-1.777370788	0	39	0	0	-6.582197733	27.426363636363636
1	-3.054832914	GO:0030218	M1	1	0	GO Biological Processes	19	erythrocyte differentiation	19_GO:0002376 immune system process	-3.054832914	16.047340425531914	6.522612437447751	30169	94	60	3	5	2.8136571693556887	836|3717|3815	CASP3|JAK2|KIT	-1.741725319	0	39	0	0	-6.582197733	27.426363636363636
1	-6.531918004	GO:0009895	M1	1	0	GO Biological Processes	19	negative regulation of catabolic process	19_GO:0048519 negative regulation of biological process	-6.531918004	12.18949494949495	9.123805980849891	30169	330	60	8	13.333333333333334	4.388537257362556	207|336|1728|1956|3162|4233|4843|5465	AKT1|APOA2|NQO1|EGFR|HMOX1|MET|NOS2|PPARA	-4.711105066	0	40	1	1	-6.531918004	38.67820512820513
1	-4.187455422	GO:0031663	M1	1	0	GO Biological Processes	19	lipopolysaccharide-mediated signaling pathway	19_GO:0044419 biological process involved in interspecies interaction between organisms	-4.187455422	38.67820512820513	10.510506930360474	30169	39	60	3	5	2.8136571693556887	207|4846|6352	AKT1|NOS3|CCL5	-2.704073493	0	40	0	0	-6.531918004	38.67820512820513
1	-3.258847548	GO:1903201	M1	1	0	GO Biological Processes	19	regulation of oxidative stress-induced cell death	19_GO:0050896 response to stimulus	-3.258847548	18.855625	7.138663187	30169	80	60	3	5	2.8136571693556887	207|4233|4314	AKT1|MET|MMP3	-1.923158683	0	40	0	0	-6.531918004	38.67820512820513
1	-3.152509837	GO:0010507	M1	1	0	GO Biological Processes	19	negative regulation of autophagy	19_GO:0048519 negative regulation of biological process	-3.152509837	17.338505747126437	6.8127009739841045	30169	87	60	3	5	2.8136571693556887	207|3162|4233	AKT1|HMOX1|MET	-1.826472358	0	40	0	0	-6.531918004	38.67820512820513
1	-3.041509114	GO:1900407	M1	1	0	GO Biological Processes	19	regulation of cellular response to oxidative stress	19_GO:0050896 response to stimulus	-3.041509114	15.878421052631579	6.483712794357603	30169	95	60	3	5	2.8136571693556887	207|4233|4314	AKT1|MET|MMP3	-1.729558096	0	40	0	0	-6.531918004	38.67820512820513
1	-2.952204573	GO:0009408	M1	1	0	GO Biological Processes	19	response to heat	19_GO:0050896 response to stimulus	-2.952204573	14.788725490196079	6.227014568263382	30169	102	60	3	5	2.8136571693556887	207|3162|4846	AKT1|HMOX1|NOS3	-1.646560253	0	40	0	0	-6.531918004	38.67820512820513
1	-2.927878583	GO:1902882	M1	1	0	GO Biological Processes	19	regulation of response to oxidative stress	19_GO:0050896 response to stimulus	-2.927878583	14.504326923076924	6.158284205278296	30169	104	60	3	5	2.8136571693556887	207|4233|4314	AKT1|MET|MMP3	-1.627889218	0	40	0	0	-6.531918004	38.67820512820513
1	-2.396351655	GO:0016241	M1	1	0	GO Biological Processes	19	regulation of macroautophagy	19_GO:0008152 metabolic process	-2.396351655	9.4278125	4.771443807498546	30169	160	60	3	5	2.8136571693556887	207|836|3162	AKT1|CASP3|HMOX1	-1.145700689	0	40	0	0	-6.531918004	38.67820512820513
1	-2.309496418	GO:0010506	M1	1	0	GO Biological Processes	19	regulation of autophagy	19_GO:0008152 metabolic process	-2.309496418	5.846705426356589	4.035862290798091	30169	344	60	4	6.666666666666667	3.220305943597653	207|836|3162|4233	AKT1|CASP3|HMOX1|MET	-1.065316435	0	40	0	0	-6.531918004	38.67820512820513
1	-2.294923837	GO:0009266	M1	1	0	GO Biological Processes	19	response to temperature stimulus	19_GO:0050896 response to stimulus	-2.294923837	8.669252873563218	4.529017176710578	30169	174	60	3	5	2.8136571693556887	207|3162|4846	AKT1|HMOX1|NOS3	-1.053698249	0	40	0	0	-6.531918004	38.67820512820513
1	-6.455716124	GO:0032147	M1	1	0	GO Biological Processes	19	activation of protein kinase activity	19_GO:0048518 positive regulation of biological process	-6.455716124	21.70431654676259	10.921727888365846	30169	139	60	6	10	3.872983346207417	1956|3643|3717|5170|6714|7042	EGFR|INSR|JAK2|PDPK1|SRC|TGFB2	-4.640459269	0	41	1	1	-6.455716124	36.791463414634144
1	-6.058386134	GO:0044403	M1	1	0	GO Biological Processes	19	biological process involved in symbiotic interaction	19_GO:0044419 biological process involved in interspecies interaction between organisms	-6.058386134	13.485504469987227	9.043434162515592	30169	261	60	7	11.666666666666666	4.144384867012947	998|1803|1956|3643|3717|6352|6714	CDC42|DPP4|EGFR|INSR|JAK2|CCL5|SRC	-4.304786179	0	41	0	0	-6.455716124	36.791463414634144
1	-5.596647347	GO:0007610	M1	1	0	GO Biological Processes	19	behavior	19_GO:0032501 multicellular organismal process	-5.596647347	7.618434343434343	7.2725519093421624	30169	594	60	9	15	4.6097722286464435	207|836|1636|1803|1956|3643|3815|5465|6714	AKT1|CASP3|ACE|DPP4|EGFR|INSR|KIT|PPARA|SRC	-3.917681011	0	41	0	0	-6.455716124	36.791463414634144
1	-4.156729506	GO:0044409	M1	1	0	GO Biological Processes	19	entry into host	19_GO:0044419 biological process involved in interspecies interaction between organisms	-4.156729506	18.284242424242425	8.106999503	30169	110	60	4	6.666666666666667	3.220305943597653	1803|1956|3643|6714	DPP4|EGFR|INSR|SRC	-2.678678012	0	41	0	0	-6.455716124	36.791463414634144
1	-4.121825599	GO:0035272	M1	1	0	GO Biological Processes	19	exocrine system development	19_GO:0032502 developmental process	-4.121825599	36.791463414634144	10.237335868479908	30169	41	60	3	5	2.8136571693556887	1956|3643|7042	EGFR|INSR|TGFB2	-2.652158429	0	41	0	0	-6.455716124	36.791463414634144
1	-3.775879506	GO:0044000	M1	1	0	GO Biological Processes	19	movement in host	19_GO:0044419 biological process involved in interspecies interaction between organisms	-3.775879506	14.574396135265701	7.134702751810965	30169	138	60	4	6.666666666666667	3.220305943597653	1803|1956|3643|6714	DPP4|EGFR|INSR|SRC	-2.373751857	0	41	0	0	-6.455716124	36.791463414634144
1	-3.672122666	GO:0007611	M1	1	0	GO Biological Processes	19	learning or memory	19_GO:0032501 multicellular organismal process	-3.672122666	9.209096459	6.082342318923723	30169	273	60	5	8.333333333333334	3.568120160740314	836|1956|3643|3815|6714	CASP3|EGFR|INSR|KIT|SRC	-2.288774486	0	41	0	0	-6.455716124	36.791463414634144
1	-3.582880936	GO:0051701	M1	1	0	GO Biological Processes	19	biological process involved in interaction with host	19_GO:0044419 biological process involved in interspecies interaction between organisms	-3.582880936	12.975913978494624	6.6728797234227235	30169	155	60	4	6.666666666666667	3.220305943597653	1803|1956|3643|6714	DPP4|EGFR|INSR|SRC	-2.210289825	0	41	0	0	-6.455716124	36.791463414634144
1	-3.41851948	GO:0008544	M1	1	0	GO Biological Processes	19	epidermis development	19_GO:0032502 developmental process	-3.41851948	8.109946236559141	5.617075396093988	30169	310	60	5	8.333333333333334	3.568120160740314	836|1956|3643|5465|7042	CASP3|EGFR|INSR|PPARA|TGFB2	-2.062220396	0	41	0	0	-6.455716124	36.791463414634144
1	-3.393126562	GO:0050890	M1	1	0	GO Biological Processes	19	cognition	19_GO:0032501 multicellular organismal process	-3.393126562	8.00663482	5.571427561856405	30169	314	60	5	8.333333333333334	3.568120160740314	836|1956|3643|3815|6714	CASP3|EGFR|INSR|KIT|SRC	-2.040589723	0	41	0	0	-6.455716124	36.791463414634144
1	-2.880681784	GO:0046718	M1	1	0	GO Biological Processes	19	viral entry into host cell	19_GO:0016032 viral process	-2.880681784	13.96712962962963	6.026355359947011	30169	108	60	3	5	2.8136571693556887	1803|1956|3643	DPP4|EGFR|INSR	-1.589039143	0	41	0	0	-6.455716124	36.791463414634144
1	-2.726577877	GO:0043588	M1	1	0	GO Biological Processes	19	skin development	19_GO:0032502 developmental process	-2.726577877	7.647401774397972	4.833384638757616	30169	263	60	4	6.666666666666667	3.220305943597653	836|1956|4233|7042	CASP3|EGFR|MET|TGFB2	-1.446894038	0	41	0	0	-6.455716124	36.791463414634144
1	-2.27434857	GO:0019058	M1	1	0	GO Biological Processes	19	viral life cycle	19_GO:0016032 viral process	-2.27434857	8.522316384180792	4.4806006151270825	30169	177	60	3	5	2.8136571693556887	1803|1956|3643	DPP4|EGFR|INSR	-1.034592678	0	41	0	0	-6.455716124	36.791463414634144
1	-6.278125279	GO:2000377	M1	1	0	GO Biological Processes	19	regulation of reactive oxygen species metabolic process	19_GO:0008152 metabolic process	-6.278125279	20.24765100671141	10.513958170567935	30169	149	60	6	10	3.872983346207417	2950|4314|4317|5465|5879|23408	GSTP1|MMP3|MMP8|PPARA|RAC1|SIRT5	-4.487896429	0	42	1	1	-6.278125279	30.78469387755102
1	-3.889111977	GO:2000378	M1	1	0	GO Biological Processes	19	negative regulation of reactive oxygen species metabolic process	19_GO:0048519 negative regulation of biological process	-3.889111977	30.78469387755102	9.314604430443746	30169	49	60	3	5	2.8136571693556887	4314|5465|23408	MMP3|PPARA|SIRT5	-2.468840735	0	42	0	0	-6.278125279	30.78469387755102
1	-6.244120707	GO:0031099	M1	1	0	GO Biological Processes	19	regeneration	19_GO:0032502 developmental process	-6.244120707	19.979470198675497	10.437161443242276	30169	151	60	6	10	3.872983346207417	336|1636|2066|3162|3717|4313	APOA2|ACE|ERBB4|HMOX1|JAK2|MMP2	-4.464191814	0	43	1	1	-6.244120707	43.09857142857143
1	-4.930084734	GO:0043627	M1	1	0	GO Biological Processes	19	response to estrogen	19_GO:0050896 response to stimulus	-4.930084734	28.732380952380954	10.369572752287802	30169	70	60	4	6.666666666666667	3.220305943597653	336|2099|3162|4313	APOA2|ESR1|HMOX1|MMP2	-3.346141929	0	43	0	0	-6.244120707	43.09857142857143
1	-4.329986525	GO:0002719	M1	1	0	GO Biological Processes	19	negative regulation of cytokine production involved in immune response	19_GO:0002376 immune system process	-4.329986525	43.09857142857143	11.124326014607917	30169	35	60	3	5	2.8136571693556887	336|3162|7042	APOA2|HMOX1|TGFB2	-2.82215318	0	43	0	0	-6.244120707	43.09857142857143
1	-3.982197552	GO:0002698	M1	1	0	GO Biological Processes	19	negative regulation of immune effector process	19_GO:0002376 immune system process	-3.982197552	16.485792349726776	7.650917295438305	30169	122	60	4	6.666666666666667	3.220305943597653	336|3162|3558|7042	APOA2|HMOX1|IL2|TGFB2	-2.545307798	0	43	0	0	-6.244120707	43.09857142857143
1	-3.943350932	GO:0002701	M1	1	0	GO Biological Processes	19	negative regulation of production of molecular mediator of immune response	19_GO:0002376 immune system process	-3.943350932	32.09468085106383	9.523439991652566	30169	47	60	3	5	2.8136571693556887	336|3162|7042	APOA2|HMOX1|TGFB2	-2.513336696	0	43	0	0	-6.244120707	43.09857142857143
1	-3.524031179	GO:0031100	M1	1	0	GO Biological Processes	19	animal organ regeneration	19_GO:0032502 developmental process	-3.524031179	23.20692307692308	8.000804949318184	30169	65	60	3	5	2.8136571693556887	336|1636|3162	APOA2|ACE|HMOX1	-2.157195635	0	43	0	0	-6.244120707	43.09857142857143
1	-2.288022588	GO:0051048	M1	1	0	GO Biological Processes	19	negative regulation of secretion	19_GO:0051179 localization	-2.288022588	8.619714285714286	4.5127496048358235	30169	175	60	3	5	2.8136571693556887	1636|3162|10062	ACE|HMOX1|NR1H3	-1.047287451	0	43	0	0	-6.244120707	43.09857142857143
1	-6.218641446	GO:0050900	M1	1	0	GO Biological Processes	19	leukocyte migration	19_GO:0002376 immune system process	-6.218641446	14.249865047233467	9.333947231	30169	247	60	7	11.666666666666666	4.144384867012947	998|3815|4313|4318|6352|6714|7042	CDC42|KIT|MMP2|MMP9|CCL5|SRC|TGFB2	-4.442092293	0	44	1	1	-6.218641446	30.78469387755102
1	-6.141005713	GO:0006935	M1	1	0	GO Biological Processes	19	chemotaxis	19_GO:0040011 locomotion	-6.141005713	8.873235294117645	8.004989853	30169	510	60	9	15	4.6097722286464435	1803|2050|3815|4233|4282|4313|5879|6352|7042	DPP4|EPHB4|KIT|MET|MIF|MMP2|RAC1|CCL5|TGFB2	-4.369477362	0	44	0	0	-6.218641446	30.78469387755102
1	-6.126918477	GO:0042330	M1	1	0	GO Biological Processes	19	taxis	19_GO:0040011 locomotion	-6.126918477	8.838574218749999	7.985629662791712	30169	512	60	9	15	4.6097722286464435	1803|2050|3815|4233|4282|4313|5879|6352|7042	DPP4|EPHB4|KIT|MET|MIF|MMP2|RAC1|CCL5|TGFB2	-4.36098825	0	44	0	0	-6.218641446	30.78469387755102
1	-6.002805567	GO:0040011	M1	1	0	GO Biological Processes	19	locomotion	19_GO:0040011 locomotion	-6.002805567	8.538396226415093	7.816023225	30169	530	60	9	15	4.6097722286464435	1803|2050|3815|4233|4282|4313|5879|6352|7042	DPP4|EPHB4|KIT|MET|MIF|MMP2|RAC1|CCL5|TGFB2	-4.257116477	0	44	0	0	-6.218641446	30.78469387755102
1	-3.889111977	GO:0033628	M1	1	0	GO Biological Processes	19	regulation of cell adhesion mediated by integrin	19_GO:0050789 regulation of biological process	-3.889111977	30.78469387755102	9.314604430443746	30169	49	60	3	5	2.8136571693556887	1803|6352|7042	DPP4|CCL5|TGFB2	-2.468840735	0	44	0	0	-6.218641446	30.78469387755102
1	-3.76384082	GO:0097529	M1	1	0	GO Biological Processes	19	myeloid leukocyte migration	19_GO:0002376 immune system process	-3.76384082	14.469544364508392	7.105315358	30169	139	60	4	6.666666666666667	3.220305943597653	3815|4313|6352|7042	KIT|MMP2|CCL5|TGFB2	-2.366565256	0	44	0	0	-6.218641446	30.78469387755102
1	-3.659474286	GO:0030595	M1	1	0	GO Biological Processes	19	leukocyte chemotaxis	19_GO:0040011 locomotion	-3.659474286	13.589639639639639	6.853813754324739	30169	148	60	4	6.666666666666667	3.220305943597653	3815|4313|6352|7042	KIT|MMP2|CCL5|TGFB2	-2.278163457	0	44	0	0	-6.218641446	30.78469387755102
1	-3.0861376	GO:0060326	M1	1	0	GO Biological Processes	19	cell chemotaxis	19_GO:0040011 locomotion	-3.0861376	9.577460317460318	5.568079500427478	30169	210	60	4	6.666666666666667	3.220305943597653	3815|4313|6352|7042	KIT|MMP2|CCL5|TGFB2	-1.768372647	0	44	0	0	-6.218641446	30.78469387755102
1	-6.130784345	GO:0050878	M1	1	0	GO Biological Processes	19	regulation of body fluid levels	19_GO:0065007 biological regulation	-6.130784345	10.784271671134942	8.487986008701355	30169	373	60	8	13.333333333333334	4.388537257362556	308|2066|4233|4846|6714|7376|7421|10062	ANXA5|ERBB4|MET|NOS3|SRC|NR1H2|VDR|NR1H3	-4.362571235	0	45	1	1	-6.130784345	10.784271671134942
1	-6.125911235	GO:0043122	M1	1	0	GO Biological Processes	19	regulation of I-kappaB kinase/NF-kappaB signaling	19_GO:0023052 signaling	-6.125911235	13.802810457516339	9.165135298325612	30169	255	60	7	11.666666666666666	4.144384867012947	834|2099|2950|3162|5170|6772|9971	CASP1|ESR1|GSTP1|HMOX1|PDPK1|STAT1|NR1H4	-4.36098825	0	46	1	1	-6.125911235	39.43660130718954
1	-5.482398126	GO:0043124	M1	1	0	GO Biological Processes	19	negative regulation of I-kappaB kinase/NF-kappaB signaling	19_GO:0023052 signaling	-5.482398126	39.43660130718954	12.263592793315762	30169	51	60	4	6.666666666666667	3.220305943597653	2099|2950|6772|9971	ESR1|GSTP1|STAT1|NR1H4	-3.825708184	0	46	0	0	-6.125911235	39.43660130718954
1	-4.35264537	GO:0032642	M1	1	0	GO Biological Processes	19	regulation of chemokine production	19_GO:0032501 multicellular organismal process	-4.35264537	20.52312925170068	8.641502324	30169	98	60	4	6.666666666666667	3.220305943597653	2950|3162|4282|9971	GSTP1|HMOX1|MIF|NR1H4	-2.841170121	0	46	0	0	-6.125911235	39.43660130718954
1	-2.189402441	GO:0043433	M1	1	0	GO Biological Processes	19	negative regulation of DNA-binding transcription factor activity	19_GO:0008152 metabolic process	-2.189402441	7.939210526315789	4.2833051172758125	30169	190	60	3	5	2.8136571693556887	2099|3162|9971	ESR1|HMOX1|NR1H4	-0.956921333	0	46	0	0	-6.125911235	39.43660130718954
1	-5.91341833	GO:1901136	M1	1	0	GO Biological Processes	19	carbohydrate derivative catabolic process	19_GO:0008152 metabolic process	-5.91341833	17.540116279069768	9.711014203451974	30169	172	60	6	10	3.872983346207417	695|1854|3094|4321|5144|8654	BTK|DUT|HINT1|MMP12|PDE4D|PDE5A	-4.178851612	0	47	1	1	-5.91341833	35.080232558139535
1	-4.83592532	GO:0046434	M1	1	0	GO Biological Processes	19	organophosphate catabolic process	19_GO:0008152 metabolic process	-4.83592532	16.219892473118282	8.480397576245057	30169	155	60	5	8.333333333333334	3.568120160740314	336|1854|3094|5144|8654	APOA2|DUT|HINT1|PDE4D|PDE5A	-3.258416625	0	47	0	0	-5.91341833	35.080232558139535
1	-4.78804965	GO:0009166	M1	1	0	GO Biological Processes	19	nucleotide catabolic process	19_GO:0008152 metabolic process	-4.78804965	26.46403509	9.922063374978022	30169	76	60	4	6.666666666666667	3.220305943597653	1854|3094|5144|8654	DUT|HINT1|PDE4D|PDE5A	-3.216881132	0	47	0	0	-5.91341833	35.080232558139535
1	-4.595682602	GO:1901292	M1	1	0	GO Biological Processes	19	nucleoside phosphate catabolic process	19_GO:0008152 metabolic process	-4.595682602	23.661960784313724	9.339849444381889	30169	85	60	4	6.666666666666667	3.220305943597653	1854|3094|5144|8654	DUT|HINT1|PDE4D|PDE5A	-3.05096642	0	47	0	0	-5.91341833	35.080232558139535
1	-4.059460984	GO:0009154	M1	1	0	GO Biological Processes	19	purine ribonucleotide catabolic process	19_GO:0008152 metabolic process	-4.059460984	35.080232558139535	9.983130783995152	30169	43	60	3	5	2.8136571693556887	3094|5144|8654	HINT1|PDE4D|PDE5A	-2.60448939	0	47	0	0	-5.91341833	35.080232558139535
1	-3.915936239	GO:0006195	M1	1	0	GO Biological Processes	19	purine nucleotide catabolic process	19_GO:0008152 metabolic process	-3.915936239	31.426041666666666	9.417423485972652	30169	48	60	3	5	2.8136571693556887	3094|5144|8654	HINT1|PDE4D|PDE5A	-2.489288146	0	47	0	0	-5.91341833	35.080232558139535
1	-3.889111977	GO:0009261	M1	1	0	GO Biological Processes	19	ribonucleotide catabolic process	19_GO:0008152 metabolic process	-3.889111977	30.78469387755102	9.314604430443746	30169	49	60	3	5	2.8136571693556887	3094|5144|8654	HINT1|PDE4D|PDE5A	-2.468840735	0	47	0	0	-5.91341833	35.080232558139535
1	-3.763043466	GO:0072523	M1	1	0	GO Biological Processes	19	purine-containing compound catabolic process	19_GO:0008152 metabolic process	-3.763043466	27.93425925925926	8.843235718190693	30169	54	60	3	5	2.8136571693556887	3094|5144|8654	HINT1|PDE4D|PDE5A	-2.366565256	0	47	0	0	-5.91341833	35.080232558139535
1	-3.337283193	GO:0046700	M1	1	0	GO Biological Processes	19	heterocycle catabolic process	19_GO:0008152 metabolic process	-3.337283193	7.783539731682147	5.471611906553242	30169	323	60	5	8.333333333333334	3.568120160740314	1854|3094|3162|5144|8654	DUT|HINT1|HMOX1|PDE4D|PDE5A	-1.989980825	0	47	0	0	-5.91341833	35.080232558139535
1	-3.301008234	GO:0044270	M1	1	0	GO Biological Processes	19	cellular nitrogen compound catabolic process	19_GO:0008152 metabolic process	-3.301008234	7.641590678824722	5.407186699272423	30169	329	60	5	8.333333333333334	3.568120160740314	1854|3094|3162|5144|8654	DUT|HINT1|HMOX1|PDE4D|PDE5A	-1.961491026	0	47	0	0	-5.91341833	35.080232558139535
1	-3.213461019	GO:0019439	M1	1	0	GO Biological Processes	19	aromatic compound catabolic process	19_GO:0008152 metabolic process	-3.213461019	7.3083817829457365	5.253003414504433	30169	344	60	5	8.333333333333334	3.568120160740314	1854|3094|3162|5144|8654	DUT|HINT1|HMOX1|PDE4D|PDE5A	-1.880205183	0	47	0	0	-5.91341833	35.080232558139535
1	-3.060951336	GO:1901361	M1	1	0	GO Biological Processes	19	organic cyclic compound catabolic process	19_GO:0008152 metabolic process	-3.060951336	6.758288530465951	4.988607562937199	30169	372	60	5	8.333333333333334	3.568120160740314	1854|3094|3162|5144|8654	DUT|HINT1|HMOX1|PDE4D|PDE5A	-1.746103079	0	47	0	0	-5.91341833	35.080232558139535
1	-2.611326342	GO:0034655	M1	1	0	GO Biological Processes	19	nucleobase-containing compound catabolic process	19_GO:0008152 metabolic process	-2.611326342	7.106949352179034	4.607701738312194	30169	283	60	4	6.666666666666667	3.220305943597653	1854|3094|5144|8654	DUT|HINT1|PDE4D|PDE5A	-1.344843959	0	47	0	0	-5.91341833	35.080232558139535
1	-2.455778334	GO:0009117	M1	1	0	GO Biological Processes	19	nucleotide metabolic process	19_GO:0008152 metabolic process	-2.455778334	4.910319010416667	3.9836784865629893	30169	512	60	5	8.333333333333334	3.568120160740314	1728|1854|3094|5144|8654	NQO1|DUT|HINT1|PDE4D|PDE5A	-1.20160264	0	47	0	0	-5.91341833	35.080232558139535
1	-2.42720934	GO:0006753	M1	1	0	GO Biological Processes	19	nucleoside phosphate metabolic process	19_GO:0008152 metabolic process	-2.42720934	4.834775641025641	3.9376519476173653	30169	520	60	5	8.333333333333334	3.568120160740314	1728|1854|3094|5144|8654	NQO1|DUT|HINT1|PDE4D|PDE5A	-1.174547747	0	47	0	0	-5.91341833	35.080232558139535
1	-2.294923837	GO:0006937	M1	1	0	GO Biological Processes	19	regulation of muscle contraction	19_GO:0032501 multicellular organismal process	-2.294923837	8.669252873563218	4.529017176710578	30169	174	60	3	5	2.8136571693556887	3815|5144|8654	KIT|PDE4D|PDE5A	-1.053698249	0	47	0	0	-5.91341833	35.080232558139535
1	-2.203772181	GO:0055086	M1	1	0	GO Biological Processes	19	nucleobase-containing small molecule metabolic process	19_GO:0008152 metabolic process	-2.203772181	4.275651927437642	3.5808052660751764	30169	588	60	5	8.333333333333334	3.568120160740314	1728|1854|3094|5144|8654	NQO1|DUT|HINT1|PDE4D|PDE5A	-0.969845832	0	47	0	0	-5.91341833	35.080232558139535
1	-5.349917488	GO:0002686	M1	1	0	GO Biological Processes	19	negative regulation of leukocyte migration	19_GO:0040011 locomotion	-5.349917488	36.56848484848485	11.785912328719595	30169	55	60	4	6.666666666666667	3.220305943597653	207|1803|3162|4282	AKT1|DPP4|HMOX1|MIF	-3.711976983	0	48	1	1	-5.349917488	36.56848484848485
1	-5.185140058	GO:0050920	M1	1	0	GO Biological Processes	19	regulation of chemotaxis	19_GO:0040011 locomotion	-5.185140058	13.11695652173913	8.234543753512034	30169	230	60	6	10	3.872983346207417	1803|2260|4233|4282|5879|6352	DPP4|FGFR1|MET|MIF|RAC1|CCL5	-3.563997566	0	48	0	0	-5.349917488	36.56848484848485
1	-5.174376878	GO:0002685	M1	1	0	GO Biological Processes	19	regulation of leukocyte migration	19_GO:0040011 locomotion	-5.174376878	13.06017316017316	8.213889582445756	30169	231	60	6	10	3.872983346207417	207|1803|3162|4282|5879|6352	AKT1|DPP4|HMOX1|MIF|RAC1|CCL5	-3.554409743	0	48	0	0	-5.349917488	36.56848484848485
1	-4.041564628	GO:0030336	M1	1	0	GO Biological Processes	19	negative regulation of cell migration	19_GO:0040011 locomotion	-4.041564628	8.198097826086956	6.201931344925447	30169	368	60	6	10	3.872983346207417	207|1803|3162|4282|5468|5879	AKT1|DPP4|HMOX1|MIF|PPARG|RAC1	-2.588994669	0	48	0	0	-5.349917488	36.56848484848485
1	-3.971382041	GO:0050918	M1	1	0	GO Biological Processes	19	positive chemotaxis	19_GO:0040011 locomotion	-3.971382041	32.792391304347824	9.632826078626072	30169	46	60	3	5	2.8136571693556887	4233|4282|6352	MET|MIF|CCL5	-2.536029614	0	48	0	0	-5.349917488	36.56848484848485
1	-3.946742901	GO:2000146	M1	1	0	GO Biological Processes	19	negative regulation of cell motility	19_GO:0040011 locomotion	-3.946742901	7.877023498694517	6.046367243601305	30169	383	60	6	10	3.872983346207417	207|1803|3162|4282|5468|5879	AKT1|DPP4|HMOX1|MIF|PPARG|RAC1	-2.514448898	0	48	0	0	-5.349917488	36.56848484848485
1	-3.914778441	GO:0002688	M1	1	0	GO Biological Processes	19	regulation of leukocyte chemotaxis	19_GO:0040011 locomotion	-3.914778441	15.836745406824146	7.479572962825444	30169	127	60	4	6.666666666666667	3.220305943597653	1803|4282|5879|6352	DPP4|MIF|RAC1|CCL5	-2.489288146	0	48	0	0	-5.349917488	36.56848484848485
1	-3.787253278	GO:0071622	M1	1	0	GO Biological Processes	19	regulation of granulocyte chemotaxis	19_GO:0040011 locomotion	-3.787253278	28.461320754716983	8.932261530977943	30169	53	60	3	5	2.8136571693556887	1803|5879|6352	DPP4|RAC1|CCL5	-2.384414255	0	48	0	0	-5.349917488	36.56848484848485
1	-3.735133441	GO:0040013	M1	1	0	GO Biological Processes	19	negative regulation of locomotion	19_GO:0040011 locomotion	-3.735133441	7.2002386634844875	5.705223369257044	30169	419	60	6	10	3.872983346207417	207|1803|3162|4282|5468|5879	AKT1|DPP4|HMOX1|MIF|PPARG|RAC1	-2.3428446	0	48	0	0	-5.349917488	36.56848484848485
1	-3.70499956	GO:0050921	M1	1	0	GO Biological Processes	19	positive regulation of chemotaxis	19_GO:0040011 locomotion	-3.70499956	13.96712962962963	6.962806233921427	30169	144	60	4	6.666666666666667	3.220305943597653	2260|4233|5879|6352	FGFR1|MET|RAC1|CCL5	-2.31754778	0	48	0	0	-5.349917488	36.56848484848485
1	-2.578519096	GO:0043270	M1	1	0	GO Biological Processes	19	positive regulation of ion transport	19_GO:0051179 localization	-2.578519096	6.959400230680507	4.544246666	30169	289	60	4	6.666666666666667	3.220305943597653	207|4282|5170|6352	AKT1|MIF|PDPK1|CCL5	-1.314112198	0	48	0	0	-5.349917488	36.56848484848485
1	-5.121587315	GO:0045787	M1	1	0	GO Biological Processes	19	positive regulation of cell cycle	19_GO:0048518 positive regulation of biological process	-5.121587315	9.722974217311233	7.453503493424027	30169	362	60	7	11.666666666666666	4.144384867012947	207|998|1956|3480|3643|6714|7042	AKT1|CDC42|EGFR|IGF1R|INSR|SRC|TGFB2	-3.508606301	0	49	1	1	-5.121587315	45.71060606060606
1	-4.407792597	GO:0097061	M1	1	0	GO Biological Processes	19	dendritic spine organization	19_GO:0009987 cellular process	-4.407792597	45.71060606060606	11.471638220252078	30169	33	60	3	5	2.8136571693556887	998|3480|3643	CDC42|IGF1R|INSR	-2.888940619	0	49	0	0	-5.121587315	45.71060606060606
1	-4.285751253	GO:0034330	M1	1	0	GO Biological Processes	19	cell junction organization	19_GO:0009987 cellular process	-4.285751253	7.1977845944103604	6.168217490266382	30169	489	60	7	11.666666666666666	4.144384867012947	998|2066|3480|3643|6714|7042|9971	CDC42|ERBB4|IGF1R|INSR|SRC|TGFB2|NR1H4	-2.784218663	0	49	0	0	-5.121587315	45.71060606060606
1	-4.029406366	GO:0106027	M1	1	0	GO Biological Processes	19	neuron projection organization	19_GO:0009987 cellular process	-4.029406366	34.282954545454544	9.862463328	30169	44	60	3	5	2.8136571693556887	998|3480|3643	CDC42|IGF1R|INSR	-2.584747272	0	49	0	0	-5.121587315	45.71060606060606
1	-3.770327708	GO:0090068	M1	1	0	GO Biological Processes	19	positive regulation of cell cycle process	19_GO:0048518 positive regulation of biological process	-3.770327708	9.669551282051282	6.267337271801764	30169	260	60	5	8.333333333333334	3.568120160740314	207|998|1956|3480|3643	AKT1|CDC42|EGFR|IGF1R|INSR	-2.368910272	0	49	0	0	-5.121587315	45.71060606060606
1	-3.392340788	GO:0045216	M1	1	0	GO Biological Processes	19	cell-cell junction organization	19_GO:0009987 cellular process	-3.392340788	11.559003831417625	6.235536956447317	30169	174	60	4	6.666666666666667	3.220305943597653	998|6714|7042|9971	CDC42|SRC|TGFB2|NR1H4	-2.040496045	0	49	0	0	-5.121587315	45.71060606060606
1	-3.123779064	GO:0099173	M1	1	0	GO Biological Processes	19	postsynapse organization	19_GO:0009987 cellular process	-3.123779064	16.94887640449438	6.726465188285027	30169	89	60	3	5	2.8136571693556887	998|3480|3643	CDC42|IGF1R|INSR	-1.80248802	0	49	0	0	-5.121587315	45.71060606060606
1	-3.068307354	GO:0051781	M1	1	0	GO Biological Processes	19	positive regulation of cell division	19_GO:0048518 positive regulation of biological process	-3.068307354	16.21989247311828	6.562113525242568	30169	93	60	3	5	2.8136571693556887	998|3480|7042	CDC42|IGF1R|TGFB2	-1.752294769	0	49	0	0	-5.121587315	45.71060606060606
1	-2.685160017	GO:0034329	M1	1	0	GO Biological Processes	19	cell junction assembly	19_GO:0009987 cellular process	-2.685160017	7.449135802469136	4.751774162060057	30169	270	60	4	6.666666666666667	3.220305943597653	998|2066|6714|9971	CDC42|ERBB4|SRC|NR1H4	-1.41291837	0	49	0	0	-5.121587315	45.71060606060606
1	-2.546467671	GO:0050808	M1	1	0	GO Biological Processes	19	synapse organization	19_GO:0009987 cellular process	-2.546467671	6.817853107344633	4.48257733	30169	295	60	4	6.666666666666667	3.220305943597653	998|2066|3480|3643	CDC42|ERBB4|IGF1R|INSR	-1.284126387	0	49	0	0	-5.121587315	45.71060606060606
1	-2.47387895	GO:0010564	M1	1	0	GO Biological Processes	19	regulation of cell cycle process	19_GO:0050789 regulation of biological process	-2.47387895	4.1046258503401365	3.803899332266962	30169	735	60	6	10	3.872983346207417	207|998|1956|3480|3643|3832	AKT1|CDC42|EGFR|IGF1R|INSR|KIF11	-1.217676206	0	49	0	0	-5.121587315	45.71060606060606
1	-2.189402441	GO:0051302	M1	1	0	GO Biological Processes	19	regulation of cell division	19_GO:0050789 regulation of biological process	-2.189402441	7.939210526315789	4.2833051172758125	30169	190	60	3	5	2.8136571693556887	998|3480|7042	CDC42|IGF1R|TGFB2	-0.956921333	0	49	0	0	-5.121587315	45.71060606060606
1	-2.076132248	GO:0007163	M1	1	0	GO Biological Processes	19	establishment or maintenance of cell polarity	19_GO:0009987 cellular process	-2.076132248	7.217464114832536	4.026393766	30169	209	60	3	5	2.8136571693556887	998|3480|5879	CDC42|IGF1R|RAC1	-0.850332725	0	49	0	0	-5.121587315	45.71060606060606
1	-4.95038249	GO:0051769	M1	1	0	GO Biological Processes	19	regulation of nitric-oxide synthase biosynthetic process	19_GO:0008152 metabolic process	-4.95038249	68.56590909090909	14.151993926192779	30169	22	60	3	5	2.8136571693556887	2950|3717|6772	GSTP1|JAK2|STAT1	-3.361206882	0	50	1	1	-4.95038249	68.56590909090909
1	-3.875665427	GO:0032652	M1	1	0	GO Biological Processes	19	regulation of interleukin-1 production	19_GO:0032501 multicellular organismal process	-3.875665427	15.471282051282051	7.381364774407879	30169	130	60	4	6.666666666666667	3.220305943597653	834|2950|3717|9971	CASP1|GSTP1|JAK2|NR1H4	-2.456873894	0	50	0	0	-4.95038249	68.56590909090909
1	-3.670680213	GO:0010803	M1	1	0	GO Biological Processes	19	regulation of tumor necrosis factor-mediated signaling pathway	19_GO:0023052 signaling	-3.670680213	26.007758620689657	8.509947782	30169	58	60	3	5	2.8136571693556887	834|2950|9971	CASP1|GSTP1|NR1H4	-2.288691329	0	50	0	0	-4.95038249	68.56590909090909
1	-3.01530077	GO:0002221	M1	1	0	GO Biological Processes	19	pattern recognition receptor signaling pathway	19_GO:0002376 immune system process	-3.01530077	15.551030927835052	6.407656079147459	30169	97	60	3	5	2.8136571693556887	695|834|9971	BTK|CASP1|NR1H4	-1.706227791	0	50	0	0	-4.95038249	68.56590909090909
1	-2.846486951	GO:0032651	M1	1	0	GO Biological Processes	19	regulation of interleukin-1 beta production	19_GO:0032501 multicellular organismal process	-2.846486951	13.58963963963964	5.9319224896240765	30169	111	60	3	5	2.8136571693556887	834|2950|3717	CASP1|GSTP1|JAK2	-1.55759128	0	50	0	0	-4.95038249	68.56590909090909
1	-2.71891049	GO:0046887	M1	1	0	GO Biological Processes	19	positive regulation of hormone secretion	19_GO:0051179 localization	-2.71891049	12.263821138211382	5.587862216157043	30169	123	60	3	5	2.8136571693556887	3717|5468|9971	JAK2|PPARG|NR1H4	-1.439762486	0	50	0	0	-4.95038249	68.56590909090909
1	-2.698945312	GO:0043280	M1	1	0	GO Biological Processes	19	positive regulation of cysteine-type endopeptidase activity involved in apoptotic process	19_GO:0048518 positive regulation of biological process	-2.698945312	12.0676	5.535161585790487	30169	125	60	3	5	2.8136571693556887	834|3717|5468	CASP1|JAK2|PPARG	-1.423529758	0	50	0	0	-4.95038249	68.56590909090909
1	-2.533322366	GO:2001056	M1	1	0	GO Biological Processes	19	positive regulation of cysteine-type endopeptidase activity	19_GO:0048518 positive regulation of biological process	-2.533322366	10.548601398601399	5.109280686215189	30169	143	60	3	5	2.8136571693556887	834|3717|5468	CASP1|JAK2|PPARG	-1.271495954	0	50	0	0	-4.95038249	68.56590909090909
1	-2.294923837	GO:0010950	M1	1	0	GO Biological Processes	19	positive regulation of endopeptidase activity	19_GO:0048518 positive regulation of biological process	-2.294923837	8.669252873563218	4.529017176710578	30169	174	60	3	5	2.8136571693556887	834|3717|5468	CASP1|JAK2|PPARG	-1.053698249	0	50	0	0	-4.95038249	68.56590909090909
1	-2.164545577	GO:0010952	M1	1	0	GO Biological Processes	19	positive regulation of peptidase activity	19_GO:0048518 positive regulation of biological process	-2.164545577	7.775515463917526	4.226338995	30169	194	60	3	5	2.8136571693556887	834|3717|5468	CASP1|JAK2|PPARG	-0.933984006	0	50	0	0	-4.95038249	68.56590909090909
1	-4.947282403	GO:0120161	M1	1	0	GO Biological Processes	19	regulation of cold-induced thermogenesis	19_GO:0032501 multicellular organismal process	-4.947282403	17.10260770975057	8.736465956578826	30169	147	60	5	8.333333333333334	3.568120160740314	2167|3480|3717|7376|10062	FABP4|IGF1R|JAK2|NR1H2|NR1H3	-3.361173536	0	51	1	1	-4.947282403	17.10260770975057
1	-3.002410143	GO:0120162	M1	1	0	GO Biological Processes	19	positive regulation of cold-induced thermogenesis	19_GO:0048518 positive regulation of biological process	-3.002410143	15.39234693877551	6.370469504045612	30169	98	60	3	5	2.8136571693556887	2167|3480|3717	FABP4|IGF1R|JAK2	-1.69391049	0	51	0	0	-4.947282403	17.10260770975057
1	-4.920468394	GO:0090257	M1	1	0	GO Biological Processes	19	regulation of muscle system process	19_GO:0032501 multicellular organismal process	-4.920468394	11.78476563	7.735732217351526	30169	256	60	6	10	3.872983346207417	3815|4846|5144|5465|5468|8654	KIT|NOS3|PDE4D|PPARA|PPARG|PDE5A	-3.337604582	0	52	1	1	-4.920468394	29.577450980392157
1	-4.834045919	GO:0048662	M1	1	0	GO Biological Processes	19	negative regulation of smooth muscle cell proliferation	19_GO:0048519 negative regulation of biological process	-4.834045919	27.179279279279278	10.06530852	30169	74	60	4	6.666666666666667	3.220305943597653	650|3162|4846|5468	BMP2|HMOX1|NOS3|PPARG	-3.257600368	0	52	0	0	-4.920468394	29.577450980392157
1	-4.615143474	GO:0090092	M1	1	0	GO Biological Processes	19	regulation of transmembrane receptor protein serine/threonine kinase signaling pathway	19_GO:0023052 signaling	-4.615143474	10.403103448275862	7.182702898668635	30169	290	60	6	10	3.872983346207417	650|3717|5170|5465|5468|7042	BMP2|JAK2|PDPK1|PPARA|PPARG|TGFB2	-3.069439136	0	52	0	0	-4.920468394	29.577450980392157
1	-4.370100253	GO:0043502	M1	1	0	GO Biological Processes	19	regulation of muscle adaptation	19_GO:0032501 multicellular organismal process	-4.370100253	20.73470790378007	8.690327283131538	30169	97	60	4	6.666666666666667	3.220305943597653	4846|5465|5468|8654	NOS3|PPARA|PPARG|PDE5A	-2.854982286	0	52	0	0	-4.920468394	29.577450980392157
1	-4.335377096	GO:0030512	M1	1	0	GO Biological Processes	19	negative regulation of transforming growth factor beta receptor signaling pathway	19_GO:0023052 signaling	-4.335377096	20.315824915824916	8.593396734283127	30169	99	60	4	6.666666666666667	3.220305943597653	650|5170|5465|5468	BMP2|PDPK1|PPARA|PPARG	-2.826636134	0	52	0	0	-4.920468394	29.577450980392157
1	-3.837138736	GO:1905562	M1	1	0	GO Biological Processes	19	regulation of vascular endothelial cell proliferation	19_GO:0050789 regulation of biological process	-3.837138736	29.577450980392157	9.117929524869774	30169	51	60	3	5	2.8136571693556887	2260|5170|5468	FGFR1|PDPK1|PPARG	-2.428566369	0	52	0	0	-4.920468394	29.577450980392157
1	-3.670731385	GO:0017015	M1	1	0	GO Biological Processes	19	regulation of transforming growth factor beta receptor signaling pathway	19_GO:0023052 signaling	-3.670731385	13.682086167800453	6.880662813160225	30169	147	60	4	6.666666666666667	3.220305943597653	650|5170|5465|5468	BMP2|PDPK1|PPARA|PPARG	-2.288691329	0	52	0	0	-4.920468394	29.577450980392157
1	-3.637201792	GO:1903844	M1	1	0	GO Biological Processes	19	regulation of cellular response to transforming growth factor beta stimulus	19_GO:0050896 response to stimulus	-3.637201792	13.408444444444445	6.800887311190096	30169	150	60	4	6.666666666666667	3.220305943597653	650|5170|5465|5468	BMP2|PDPK1|PPARA|PPARG	-2.259265451	0	52	0	0	-4.920468394	29.577450980392157
1	-3.626966899	GO:0043407	M1	1	0	GO Biological Processes	19	negative regulation of MAP kinase activity	19_GO:0023052 signaling	-3.626966899	25.140833333333333	8.355653772589532	30169	60	60	3	5	2.8136571693556887	650|2950|5468	BMP2|GSTP1|PPARG	-2.250373047	0	52	0	0	-4.920468394	29.577450980392157
1	-3.551181041	GO:0090101	M1	1	0	GO Biological Processes	19	negative regulation of transmembrane receptor protein serine/threonine kinase signaling pathway	19_GO:0023052 signaling	-3.551181041	12.729535864978903	6.598874314240849	30169	158	60	4	6.666666666666667	3.220305943597653	650|5170|5465|5468	BMP2|PDPK1|PPARA|PPARG	-2.180577552	0	52	0	0	-4.920468394	29.577450980392157
1	-3.447484993	GO:0010611	M1	1	0	GO Biological Processes	19	regulation of cardiac muscle hypertrophy	19_GO:0032501 multicellular organismal process	-3.447484993	21.86159420289855	7.744430914646171	30169	69	60	3	5	2.8136571693556887	5465|5468|8654	PPARA|PPARG|PDE5A	-2.088619907	0	52	0	0	-4.920468394	29.577450980392157
1	-3.39306801	GO:0014743	M1	1	0	GO Biological Processes	19	regulation of muscle hypertrophy	19_GO:0032501 multicellular organismal process	-3.39306801	20.950694444444444	7.565948492145181	30169	72	60	3	5	2.8136571693556887	5465|5468|8654	PPARA|PPARG|PDE5A	-2.040589723	0	52	0	0	-4.920468394	29.577450980392157
1	-3.327726203	GO:0043409	M1	1	0	GO Biological Processes	19	negative regulation of MAPK cascade	19_GO:0023052 signaling	-3.327726203	11.111970534069982	6.091188658	30169	181	60	4	6.666666666666667	3.220305943597653	650|2950|3480|5468	BMP2|GSTP1|IGF1R|PPARG	-1.981542149	0	52	0	0	-4.920468394	29.577450980392157
1	-3.247957697	GO:0090287	M1	1	0	GO Biological Processes	19	regulation of cellular response to growth factor stimulus	19_GO:0050896 response to stimulus	-3.247957697	7.438116370808679	5.313540382822918	30169	338	60	5	8.333333333333334	3.568120160740314	650|2260|5170|5465|5468	BMP2|FGFR1|PDPK1|PPARA|PPARG	-1.912878368	0	52	0	0	-4.920468394	29.577450980392157
1	-3.048171552	GO:0071695	M1	1	0	GO Biological Processes	19	anatomical structure maturation	19_GO:0032502 developmental process	-3.048171552	9.354728682170542	5.488136280109133	30169	215	60	4	6.666666666666667	3.220305943597653	650|695|4313|5468	BMP2|BTK|MMP2|PPARG	-1.73564263	0	52	0	0	-4.920468394	29.577450980392157
1	-2.989657982	GO:0031214	M1	1	0	GO Biological Processes	19	biomineral tissue development	19_GO:0110148 biomineralization	-2.989657982	15.236868686868688	6.333825317	30169	99	60	3	5	2.8136571693556887	650|4322|5465	BMP2|MMP13|PPARA	-1.683444094	0	52	0	0	-4.920468394	29.577450980392157
1	-2.927878583	GO:0110148	M1	1	0	GO Biological Processes	19	biomineralization	19_GO:0110148 biomineralization	-2.927878583	14.504326923076924	6.158284205278296	30169	104	60	3	5	2.8136571693556887	650|4322|5465	BMP2|MMP13|PPARA	-1.627889218	0	52	0	0	-4.920468394	29.577450980392157
1	-2.769239727	GO:0021700	M1	1	0	GO Biological Processes	19	developmental maturation	19_GO:0032502 developmental process	-2.769239727	7.856510416666667	4.918060380084956	30169	256	60	4	6.666666666666667	3.220305943597653	650|695|4313|5468	BMP2|BTK|MMP2|PPARG	-1.485245236	0	52	0	0	-4.920468394	29.577450980392157
1	-2.396351655	GO:0051147	M1	1	0	GO Biological Processes	19	regulation of muscle cell differentiation	19_GO:0032502 developmental process	-2.396351655	9.4278125	4.771443807498546	30169	160	60	3	5	2.8136571693556887	650|3815|5465	BMP2|KIT|PPARA	-1.145700689	0	52	0	0	-4.920468394	29.577450980392157
1	-4.490707873	GO:0032148	M1	1	0	GO Biological Processes	19	activation of protein kinase B activity	19_GO:0048518 positive regulation of biological process	-4.490707873	48.65967741935484	11.85155810895397	30169	31	60	3	5	2.8136571693556887	3643|5170|6714	INSR|PDPK1|SRC	-2.961503858	0	53	1	1	-4.490707873	48.65967741935484
1	-3.914778441	GO:0035270	M1	1	0	GO Biological Processes	19	endocrine system development	19_GO:0032502 developmental process	-3.914778441	15.836745406824146	7.479572962825444	30169	127	60	4	6.666666666666667	3.220305943597653	650|3643|5170|5894	BMP2|INSR|PDPK1|RAF1	-2.489288146	0	53	0	0	-4.490707873	48.65967741935484
1	-3.340979756	GO:0031016	M1	1	0	GO Biological Processes	19	pancreas development	19_GO:0032502 developmental process	-3.340979756	20.112666666666666	7.3979719106533866	30169	75	60	3	5	2.8136571693556887	3643|4233|5170	INSR|MET|PDPK1	-1.992916992	0	53	0	0	-4.490707873	48.65967741935484
1	-2.927878583	GO:0002065	M1	1	0	GO Biological Processes	19	columnar/cuboidal epithelial cell differentiation	19_GO:0032502 developmental process	-2.927878583	14.504326923076924	6.158284205278296	30169	104	60	3	5	2.8136571693556887	650|5170|6714	BMP2|PDPK1|SRC	-1.627889218	0	53	0	0	-4.490707873	48.65967741935484
1	-4.489404157	GO:0071466	M1	1	0	GO Biological Processes	19	cellular response to xenobiotic stimulus	19_GO:0050896 response to stimulus	-4.489404157	13.73816029143898	7.715671076536681	30169	183	60	5	8.333333333333334	3.568120160740314	1728|2944|2950|4843|8856	NQO1|GSTM1|GSTP1|NOS2|NR1I2	-2.961151498	0	54	1	1	-4.489404157	38.67820512820513
1	-4.235480688	GO:1990748	M1	1	0	GO Biological Processes	19	cellular detoxification	19_GO:0098754 detoxification	-4.235480688	19.154920634920636	8.318908393145431	30169	105	60	4	6.666666666666667	3.220305943597653	1728|2944|2950|4846	NQO1|GSTM1|GSTP1|NOS3	-2.744541172	0	54	0	0	-4.489404157	38.67820512820513
1	-4.187455422	GO:0006692	M1	1	0	GO Biological Processes	19	prostanoid metabolic process	19_GO:0008152 metabolic process	-4.187455422	38.67820512820513	10.510506930360474	30169	39	60	3	5	2.8136571693556887	2944|2950|4282	GSTM1|GSTP1|MIF	-2.704073493	0	54	0	0	-4.489404157	38.67820512820513
1	-4.187455422	GO:0006693	M1	1	0	GO Biological Processes	19	prostaglandin metabolic process	19_GO:0008152 metabolic process	-4.187455422	38.67820512820513	10.510506930360474	30169	39	60	3	5	2.8136571693556887	2944|2950|4282	GSTM1|GSTP1|MIF	-2.704073493	0	54	0	0	-4.489404157	38.67820512820513
1	-4.111273102	GO:0097237	M1	1	0	GO Biological Processes	19	cellular response to toxic substance	19_GO:0050896 response to stimulus	-4.111273102	17.79882005899705	7.986438062835097	30169	113	60	4	6.666666666666667	3.220305943597653	1728|2944|2950|4846	NQO1|GSTM1|GSTP1|NOS3	-2.643263547	0	54	0	0	-4.489404157	38.67820512820513
1	-4.067074902	GO:0006690	M1	1	0	GO Biological Processes	19	icosanoid metabolic process	19_GO:0008152 metabolic process	-4.067074902	17.338505747126437	7.870424066158382	30169	116	60	4	6.666666666666667	3.220305943597653	834|2944|2950|4282	CASP1|GSTM1|GSTP1|MIF	-2.605633252	0	54	0	0	-4.489404157	38.67820512820513
1	-4.038276069	GO:0006805	M1	1	0	GO Biological Processes	19	xenobiotic metabolic process	19_GO:0050896 response to stimulus	-4.038276069	17.04463276836158	7.795465248121517	30169	118	60	4	6.666666666666667	3.220305943597653	1728|2944|2950|8856	NQO1|GSTM1|GSTP1|NR1I2	-2.586666835	0	54	0	0	-4.489404157	38.67820512820513
1	-4.036848367	GO:0009636	M1	1	0	GO Biological Processes	19	response to toxic substance	19_GO:0050896 response to stimulus	-4.036848367	11.026681286549708	6.784099397333335	30169	228	60	5	8.333333333333334	3.568120160740314	1728|2944|2950|4846|6352	NQO1|GSTM1|GSTP1|NOS3|CCL5	-2.586666835	0	54	0	0	-4.489404157	38.67820512820513
1	-3.850118951	GO:0098754	M1	1	0	GO Biological Processes	19	detoxification	19_GO:0098754 detoxification	-3.850118951	15.236868686868688	7.317687965579512	30169	132	60	4	6.666666666666667	3.220305943597653	1728|2944|2950|4846	NQO1|GSTM1|GSTP1|NOS3	-2.436672606	0	54	0	0	-4.489404157	38.67820512820513
1	-3.319052683	GO:0006631	M1	1	0	GO Biological Processes	19	fatty acid metabolic process	19_GO:0008152 metabolic process	-3.319052683	7.711912065439673	5.439193856992249	30169	326	60	5	8.333333333333334	3.568120160740314	2944|2950|4282|5465|5468	GSTM1|GSTP1|MIF|PPARA|PPARG	-1.975024407	0	54	0	0	-4.489404157	38.67820512820513
1	-3.316808775	GO:0032787	M1	1	0	GO Biological Processes	19	monocarboxylic acid metabolic process	19_GO:0008152 metabolic process	-3.316808775	6.009760956175299	5.052807646482033	30169	502	60	6	10	3.872983346207417	2944|2950|4282|5465|5468|9971	GSTM1|GSTP1|MIF|PPARA|PPARG|NR1H4	-1.973737956	0	54	0	0	-4.489404157	38.67820512820513
1	-3.109668005	GO:0098869	M1	1	0	GO Biological Processes	19	cellular oxidant detoxification	19_GO:0098754 detoxification	-3.109668005	16.760555555555555	6.684390281525641	30169	90	60	3	5	2.8136571693556887	1728|2950|4846	NQO1|GSTP1|NOS3	-1.789869103	0	54	0	0	-4.489404157	38.67820512820513
1	-2.939978971	GO:0033559	M1	1	0	GO Biological Processes	19	unsaturated fatty acid metabolic process	19_GO:0008152 metabolic process	-2.939978971	14.645145631067962	6.192409667514963	30169	103	60	3	5	2.8136571693556887	2944|2950|4282	GSTM1|GSTP1|MIF	-1.636605476	0	54	0	0	-4.489404157	38.67820512820513
1	-2.759902794	GO:0006633	M1	1	0	GO Biological Processes	19	fatty acid biosynthetic process	19_GO:0008152 metabolic process	-2.759902794	12.676050420168067	5.697022350681007	30169	119	60	3	5	2.8136571693556887	2944|2950|4282	GSTM1|GSTP1|MIF	-1.477529815	0	54	0	0	-4.489404157	38.67820512820513
1	-2.713536276	GO:0044283	M1	1	0	GO Biological Processes	19	small molecule biosynthetic process	19_GO:0008152 metabolic process	-2.713536276	5.636958146487295	4.404078015321239	30169	446	60	5	8.333333333333334	3.568120160740314	834|2944|2950|4282|5465	CASP1|GSTM1|GSTP1|MIF|PPARA	-1.435457963	0	54	0	0	-4.489404157	38.67820512820513
1	-2.685160017	GO:0046394	M1	1	0	GO Biological Processes	19	carboxylic acid biosynthetic process	19_GO:0008152 metabolic process	-2.685160017	7.449135802469136	4.751774162060057	30169	270	60	4	6.666666666666667	3.220305943597653	834|2944|2950|4282	CASP1|GSTM1|GSTP1|MIF	-1.41291837	0	54	0	0	-4.489404157	38.67820512820513
1	-2.673545733	GO:0016053	M1	1	0	GO Biological Processes	19	organic acid biosynthetic process	19_GO:0008152 metabolic process	-2.673545733	7.394362745098039	4.7289926065503245	30169	272	60	4	6.666666666666667	3.220305943597653	834|2944|2950|4282	CASP1|GSTM1|GSTP1|MIF	-1.401830823	0	54	0	0	-4.489404157	38.67820512820513
1	-2.373824212	GO:0072330	M1	1	0	GO Biological Processes	19	monocarboxylic acid biosynthetic process	19_GO:0008152 metabolic process	-2.373824212	9.254294478527608	4.717049431766129	30169	163	60	3	5	2.8136571693556887	2944|2950|4282	GSTM1|GSTP1|MIF	-1.12467513	0	54	0	0	-4.489404157	38.67820512820513
1	-4.284654396	GO:0019218	M1	1	0	GO Biological Processes	19	regulation of steroid metabolic process	19_GO:0008152 metabolic process	-4.284654396	19.71830065359477	8.453220056193253	30169	102	60	4	6.666666666666667	3.220305943597653	650|3480|3815|9971	BMP2|IGF1R|KIT|NR1H4	-2.784014498	0	55	1	1	-4.284654396	20.112666666666666
1	-3.340979756	GO:0050810	M1	1	0	GO Biological Processes	19	regulation of steroid biosynthetic process	19_GO:0008152 metabolic process	-3.340979756	20.112666666666666	7.3979719106533866	30169	75	60	3	5	2.8136571693556887	650|3480|9971	BMP2|IGF1R|NR1H4	-1.992916992	0	55	0	0	-4.284654396	20.112666666666666
1	-4.221603112	GO:0140448	M1	1	0	GO Biological Processes	19	signaling receptor ligand precursor processing	19_GO:0008152 metabolic process	-4.221603112	39.69605263157895	10.654974378123285	30169	38	60	3	5	2.8136571693556887	834|1636|1803	CASP1|ACE|DPP4	-2.732404257	0	56	1	1	-4.221603112	39.69605263157895
1	-3.291034989	GO:0006970	M1	1	0	GO Biological Processes	19	response to osmotic stress	19_GO:0050896 response to stimulus	-3.291034989	19.339102564102564	7.239486947382504	30169	78	60	3	5	2.8136571693556887	834|836|5170	CASP1|CASP3|PDPK1	-1.952899388	0	56	0	0	-4.221603112	39.69605263157895
1	-3.197917016	GO:0016485	M1	1	0	GO Biological Processes	19	protein processing	19_GO:0008152 metabolic process	-3.197917016	10.26156462585034	5.806948967617713	30169	196	60	4	6.666666666666667	3.220305943597653	834|836|1636|1803	CASP1|CASP3|ACE|DPP4	-1.865498144	0	56	0	0	-4.221603112	39.69605263157895
1	-2.639266547	GO:0051604	M1	1	0	GO Biological Processes	19	protein maturation	19_GO:0008152 metabolic process	-2.639266547	7.234772182254196	4.662013038	30169	278	60	4	6.666666666666667	3.220305943597653	834|836|1636|1803	CASP1|CASP3|ACE|DPP4	-1.370698712	0	56	0	0	-4.221603112	39.69605263157895
1	-2.093240539	GO:0042445	M1	1	0	GO Biological Processes	19	hormone metabolic process	19_GO:0008152 metabolic process	-2.093240539	7.322572815533981	4.064765743289043	30169	206	60	3	5	2.8136571693556887	1636|1803|2099	ACE|DPP4|ESR1	-0.866492775	0	56	0	0	-4.221603112	39.69605263157895
1	-4.06104435	GO:0010876	M1	1	0	GO Biological Processes	19	lipid localization	19_GO:0051179 localization	-4.06104435	8.265479452054795	6.234105574480593	30169	365	60	6	10	3.872983346207417	336|1636|2167|4843|5465|5468	APOA2|ACE|FABP4|NOS2|PPARA|PPARG	-2.60448939	0	57	1	1	-4.06104435	27.93425925925926
1	-3.763043466	GO:0015909	M1	1	0	GO Biological Processes	19	long-chain fatty acid transport	19_GO:0051179 localization	-3.763043466	27.93425925925926	8.843235718190693	30169	54	60	3	5	2.8136571693556887	1636|2167|5468	ACE|FABP4|PPARG	-2.366565256	0	57	0	0	-4.06104435	27.93425925925926
1	-3.358095665	GO:0015908	M1	1	0	GO Biological Processes	19	fatty acid transport	19_GO:0051179 localization	-3.358095665	20.38445945945946	7.452862351	30169	74	60	3	5	2.8136571693556887	1636|2167|5468	ACE|FABP4|PPARG	-2.008146029	0	57	0	0	-4.06104435	27.93425925925926
1	-3.307002589	GO:0006869	M1	1	0	GO Biological Processes	19	lipid transport	19_GO:0051179 localization	-3.307002589	7.664888211382114	5.417810668697195	30169	328	60	5	8.333333333333334	3.568120160740314	336|1636|2167|4843|5468	APOA2|ACE|FABP4|NOS2|PPARG	-1.966406389	0	57	0	0	-4.06104435	27.93425925925926
1	-2.791624088	GO:0045444	M1	1	0	GO Biological Processes	19	fat cell differentiation	19_GO:0032502 developmental process	-2.791624088	13.003879310344828	5.782390511936177	30169	116	60	3	5	2.8136571693556887	208|2167|5468	AKT2|FABP4|PPARG	-1.506002008	0	57	0	0	-4.06104435	27.93425925925926
1	-3.489672469	GO:0030856	M1	1	0	GO Biological Processes	19	regulation of epithelial cell differentiation	19_GO:0032502 developmental process	-3.489672469	12.263821138211382	6.456714346555467	30169	164	60	4	6.666666666666667	3.220305943597653	650|4318|6772|7421	BMP2|MMP9|STAT1|VDR	-2.124977839	0	58	1	1	-3.489672469	14.645145631067962
1	-2.939978971	GO:0070167	M1	1	0	GO Biological Processes	19	regulation of biomineral tissue development	19_GO:0110148 biomineralization	-2.939978971	14.645145631067962	6.192409667514963	30169	103	60	3	5	2.8136571693556887	650|4846|7421	BMP2|NOS3|VDR	-1.636605476	0	58	0	0	-3.489672469	14.645145631067962
1	-2.915900988	GO:0110149	M1	1	0	GO Biological Processes	19	regulation of biomineralization	19_GO:0110148 biomineralization	-2.915900988	14.366190476190477	6.124626836588073	30169	105	60	3	5	2.8136571693556887	650|4846|7421	BMP2|NOS3|VDR	-1.617593851	0	58	0	0	-3.489672469	14.645145631067962
1	-3.307455602	GO:0034121	M1	1	0	GO Biological Processes	19	regulation of toll-like receptor signaling pathway	19_GO:0002376 immune system process	-3.307455602	19.59025974025974	7.291317547004027	30169	77	60	3	5	2.8136571693556887	2099|5170|10062	ESR1|PDPK1|NR1H3	-1.966406389	0	59	1	1	-3.307455602	19.59025974025974
1	-2.892304842	GO:0062207	M1	1	0	GO Biological Processes	19	regulation of pattern recognition receptor signaling pathway	19_GO:0002376 immune system process	-2.892304842	14.097663551401869	6.058672854723746	30169	107	60	3	5	2.8136571693556887	2099|5170|10062	ESR1|PDPK1|NR1H3	-1.596915832	0	59	0	0	-3.307455602	19.59025974025974
1	-3.258847548	GO:0048015	M1	1	0	GO Biological Processes	19	phosphatidylinositol-mediated signaling	19_GO:0023052 signaling	-3.258847548	18.855625	7.138663187	30169	80	60	3	5	2.8136571693556887	207|2260|3480	AKT1|FGFR1|IGF1R	-1.923158683	0	60	1	1	-3.258847548	18.855625
1	-3.196938112	GO:0048017	M1	1	0	GO Biological Processes	19	inositol lipid-mediated signaling	19_GO:0023052 signaling	-3.196938112	17.957738095238096	6.947575542664281	30169	84	60	3	5	2.8136571693556887	207|2260|3480	AKT1|FGFR1|IGF1R	-1.865498144	0	60	0	0	-3.258847548	18.855625
1	-2.769239727	GO:0008202	M1	1	0	GO Biological Processes	19	steroid metabolic process	19_GO:0008152 metabolic process	-2.769239727	7.856510416666667	4.918060380084956	30169	256	60	4	6.666666666666667	3.220305943597653	336|2099|8856|9971	APOA2|ESR1|NR1I2|NR1H4	-1.485245236	0	61	1	1	-2.769239727	7.856510416666667
1	-2.603018728	GO:1901615	M1	1	0	GO Biological Processes	19	organic hydroxy compound metabolic process	19_GO:0008152 metabolic process	-2.603018728	5.315186751233263	4.222619100640932	30169	473	60	5	8.333333333333334	3.568120160740314	217|336|1728|7042|9971	ALDH2|APOA2|NQO1|TGFB2|NR1H4	-1.337575327	0	61	0	0	-2.769239727	7.856510416666667
1	-2.381282927	GO:0050792	M1	1	0	GO Biological Processes	19	regulation of viral process	19_GO:0016032 viral process	-2.381282927	9.311419753	4.735023658564217	30169	162	60	3	5	2.8136571693556887	5465|6352|6772	PPARA|CCL5|STAT1	-1.131633794	0	62	1	1	-2.381282927	9.311419753
(II) CC
_MEMBER_MyList	_LogP_MyList	GO	_PATTERN_	_RANK_	GiniIndex	Category	CategoryID	Description	PARENT_GO	LogP	Enrichment	Z-score	#TotalGeneInLibrary	#GeneInGO	#GeneInHitList	#GeneInGOAndHitList	%InGO	STDV %InGO	GeneID	Hits	Log(q-value)	EvidenceCutoff	GROUP_ID	FirstInGroupByEnrichment	FirstInGroupByLogP	BestLogPInGroup	BestEnrichmentInGroup	URL
1	-11.57830839	GO:0043235	M1	1	0	GO Cellular Components	20	receptor complex		-11.57830839	12.940134803921566	12.54527597169769	30169	544	60	14	23.333333333333332	5.4602943890247175	650|1956|2050|2066|2260|3480|3643|3717|3815|4233|5468|7421|9971|10062	BMP2|EGFR|EPHB4|ERBB4|FGFR1|IGF1R|INSR|JAK2|KIT|MET|PPARG|VDR|NR1H4|NR1H3	-8.288942438	0	1	1	1	-11.57830839	12.940134803921566
1	-9.053553448	GO:0045121	M1	1	0	GO Cellular Components	20	membrane raft		-9.053553448	15.423824130879346	11.688766903098017	30169	326	60	10	16.666666666666668	4.811252243246882	695|836|1803|1956|3162|3480|3643|3717|4846|6714	BTK|CASP3|DPP4|EGFR|HMOX1|IGF1R|INSR|JAK2|NOS3|SRC	-6.228478897	0	2	1	1	-9.053553448	36.791463414634144
1	-9.040723594	GO:0098857	M1	1	0	GO Cellular Components	20	membrane microdomain		-9.040723594	15.376656472986749	11.66859396518117	30169	327	60	10	16.666666666666668	4.811252243246882	695|836|1803|1956|3162|3480|3643|3717|4846|6714	BTK|CASP3|DPP4|EGFR|HMOX1|IGF1R|INSR|JAK2|NOS3|SRC	-6.228478897	0	2	0	0	-9.053553448	36.791463414634144
1	-7.826705454	GO:0005901	M1	1	0	GO Cellular Components	20	caveola		-7.826705454	36.791463414634144	14.487640411388638	30169	82	60	6	10	3.872983346207417	3162|3480|3643|3717|4846|6714	HMOX1|IGF1R|INSR|JAK2|NOS3|SRC	-5.139399494	0	2	0	0	-9.053553448	36.791463414634144
1	-6.9891129	GO:0044853	M1	1	0	GO Cellular Components	20	plasma membrane raft		-6.9891129	26.698230088495578	12.217365398609347	30169	113	60	6	10	3.872983346207417	3162|3480|3643|3717|4846|6714	HMOX1|IGF1R|INSR|JAK2|NOS3|SRC	-4.477898199	0	2	0	0	-9.053553448	36.791463414634144
1	-4.091566071	GO:0098797	M1	1	0	GO Cellular Components	20	plasma membrane protein complex		-4.091566071	5.641701729780271	5.599326963765402	30169	713	60	8	13.333333333333334	4.388537257362556	650|836|1956|3480|3643|3717|5144|5879	BMP2|CASP3|EGFR|IGF1R|INSR|JAK2|PDE4D|RAC1	-2.006320102	0	2	0	0	-9.053553448	36.791463414634144
1	-2.425233927	GO:0098802	M1	1	0	GO Cellular Components	20	plasma membrane signaling receptor complex		-2.425233927	6.304911180773249	4.252085707471727	30169	319	60	4	6.666666666666667	3.220305943597653	650|3480|3643|3717	BMP2|IGF1R|INSR|JAK2	-0.698235105	0	2	0	0	-9.053553448	36.791463414634144
1	-7.199807013	GO:0031256	M1	1	0	GO Cellular Components	20	leading edge membrane		-7.199807013	19.885404896421843	11.248922868197994	30169	177	60	7	11.666666666666666	4.144384867012947	208|998|1803|1956|3643|5879|6714	AKT2|CDC42|DPP4|EGFR|INSR|RAC1|SRC	-4.609411065	0	3	1	1	-7.199807013	20.73470790378007
1	-5.738522016	GO:0031252	M1	1	0	GO Cellular Components	20	cell leading edge		-5.738522016	9.554711005542359	7.890748898917706	30169	421	60	8	13.333333333333334	4.388537257362556	207|208|998|1803|1956|3643|5879|6714	AKT1|AKT2|CDC42|DPP4|EGFR|INSR|RAC1|SRC	-3.428747514	0	3	0	0	-7.199807013	20.73470790378007
1	-5.730878546	GO:0005925	M1	1	0	GO Cellular Components	20	focal adhesion		-5.730878546	9.532069510268562	7.879338216945024	30169	422	60	8	13.333333333333334	4.388537257362556	308|998|1803|1956|3717|5170|5879|6714	ANXA5|CDC42|DPP4|EGFR|JAK2|PDPK1|RAC1|SRC	-3.428747514	0	3	0	0	-7.199807013	20.73470790378007
1	-5.655519923	GO:0030055	M1	1	0	GO Cellular Components	20	cell-substrate junction		-5.655519923	9.311419753086419	7.767284846443821	30169	432	60	8	13.333333333333334	4.388537257362556	308|998|1803|1956|3717|5170|5879|6714	ANXA5|CDC42|DPP4|EGFR|JAK2|PDPK1|RAC1|SRC	-3.407546657	0	3	0	0	-7.199807013	20.73470790378007
1	-5.26592994	GO:0031253	M1	1	0	GO Cellular Components	20	cell projection membrane		-5.26592994	10.23173449612403	7.687285661917117	30169	344	60	7	11.666666666666666	4.144384867012947	208|1636|1803|1956|3643|5879|6714	AKT2|ACE|DPP4|EGFR|INSR|RAC1|SRC	-3.055745234	0	3	0	0	-7.199807013	20.73470790378007
1	-4.370100253	GO:0032587	M1	1	0	GO Cellular Components	20	ruffle membrane		-4.370100253	20.73470790378007	8.690327283131538	30169	97	60	4	6.666666666666667	3.220305943597653	208|1956|5879|6714	AKT2|EGFR|RAC1|SRC	-2.194677654	0	3	0	0	-7.199807013	20.73470790378007
1	-3.652120032	GO:0098794	M1	1	0	GO Cellular Components	20	postsynapse		-3.652120032	5.686133548734517	5.258743185	30169	619	60	7	11.666666666666666	4.144384867012947	207|998|2066|3717|5170|5879|6714	AKT1|CDC42|ERBB4|JAK2|PDPK1|RAC1|SRC	-1.641507681	0	3	0	0	-7.199807013	20.73470790378007
1	-3.40179964	GO:0009898	M1	1	0	GO Cellular Components	20	cytoplasmic side of plasma membrane		-3.40179964	11.625818882466282	6.256832189825908	30169	173	60	4	6.666666666666667	3.220305943597653	207|3815|5879|6714	AKT1|KIT|RAC1|SRC	-1.439908596	0	3	0	0	-7.199807013	20.73470790378007
1	-3.386851866	GO:0098552	M1	1	0	GO Cellular Components	20	side of membrane		-3.386851866	5.138272506082725	4.8907097473768735	30169	685	60	7	11.666666666666666	4.144384867012947	207|308|1636|3643|3815|5879|6714	AKT1|ANXA5|ACE|INSR|KIT|RAC1|SRC	-1.439908596	0	3	0	0	-7.199807013	20.73470790378007
1	-3.35508236	GO:0001726	M1	1	0	GO Cellular Components	20	ruffle		-3.35508236	11.299250936329589	6.152064590093009	30169	178	60	4	6.666666666666667	3.220305943597653	208|1956|5879|6714	AKT2|EGFR|RAC1|SRC	-1.427444245	0	3	0	0	-7.199807013	20.73470790378007
1	-3.133019509	GO:0098562	M1	1	0	GO Cellular Components	20	cytoplasmic side of membrane		-3.133019509	9.859150326797385	5.667620113062418	30169	204	60	4	6.666666666666667	3.220305943597653	207|3815|5879|6714	AKT1|KIT|RAC1|SRC	-1.275017321	0	3	0	0	-7.199807013	20.73470790378007
1	-2.989657982	GO:0031234	M1	1	0	GO Cellular Components	20	extrinsic component of cytoplasmic side of plasma membrane		-2.989657982	15.236868686868688	6.333825317	30169	99	60	3	5	2.8136571693556887	207|5879|6714	AKT1|RAC1|SRC	-1.147450061	0	3	0	0	-7.199807013	20.73470790378007
1	-2.401277325	GO:0098978	M1	1	0	GO Cellular Components	20	glutamatergic synapse		-2.401277325	6.207613169	4.207035232393683	30169	324	60	4	6.666666666666667	3.220305943597653	2066|3717|5879|6714	ERBB4|JAK2|RAC1|SRC	-0.698235105	0	3	0	0	-7.199807013	20.73470790378007
1	-2.308857313	GO:0019897	M1	1	0	GO Cellular Components	20	extrinsic component of plasma membrane		-2.308857313	8.770058139534884	4.561947672045903	30169	172	60	3	5	2.8136571693556887	207|5879|6714	AKT1|RAC1|SRC	-0.642740652	0	3	0	0	-7.199807013	20.73470790378007
1	-2.110627472	GO:0030027	M1	1	0	GO Cellular Components	20	lamellipodium		-2.110627472	7.430788177339902	4.103916870667533	30169	203	60	3	5	2.8136571693556887	207|1803|5879	AKT1|DPP4|RAC1	-0.454729976	0	3	0	0	-7.199807013	20.73470790378007
1	-5.724310445	GO:0031012	M1	1	0	GO Cellular Components	20	extracellular matrix		-5.724310445	7.897643979057591	7.441530999783451	30169	573	60	9	15	4.6097722286464435	308|4313|4314|4316|4317|4318|4321|4322|7042	ANXA5|MMP2|MMP3|MMP7|MMP8|MMP9|MMP12|MMP13|TGFB2	-3.428747514	0	4	1	1	-5.724310445	9.197865853658536
1	-5.718113466	GO:0030312	M1	1	0	GO Cellular Components	20	external encapsulating structure		-5.718113466	7.883885017421602	7.433290413635392	30169	574	60	9	15	4.6097722286464435	308|4313|4314|4316|4317|4318|4321|4322|7042	ANXA5|MMP2|MMP3|MMP7|MMP8|MMP9|MMP12|MMP13|TGFB2	-3.428747514	0	4	0	0	-5.724310445	9.197865853658536
1	-2.769551949	GO:0062023	M1	1	0	GO Cellular Components	20	collagen-containing extracellular matrix		-2.769551949	5.806197074672825	4.496814451134871	30169	433	60	5	8.333333333333334	3.568120160740314	308|4313|4317|4318|7042	ANXA5|MMP2|MMP8|MMP9|TGFB2	-0.985335976	0	4	0	0	-5.724310445	9.197865853658536
1	-2.366415101	GO:0070820	M1	1	0	GO Cellular Components	20	tertiary granule		-2.366415101	9.197865853658536	4.699229277433233	30169	164	60	3	5	2.8136571693556887	4317|4318|5879	MMP8|MMP9|RAC1	-0.679109141	0	4	0	0	-5.724310445	9.197865853658536
1	-4.241468912	GO:0043025	M1	1	0	GO Cellular Components	20	neuronal cell body		-4.241468912	7.0819248826291075	6.103044760841575	30169	497	60	7	11.666666666666666	4.144384867012947	836|998|1728|3480|3643|6714|7042	CASP3|CDC42|NQO1|IGF1R|INSR|SRC|TGFB2	-2.098230996	0	5	1	1	-4.241468912	7.0819248826291075
1	-3.894900395	GO:0044297	M1	1	0	GO Cellular Components	20	cell body		-3.894900395	6.2295870206489665	5.601665082596293	30169	565	60	7	11.666666666666666	4.144384867012947	836|998|1728|3480|3643|6714|7042	CASP3|CDC42|NQO1|IGF1R|INSR|SRC|TGFB2	-1.835983365	0	5	0	0	-4.241468912	7.0819248826291075
1	-2.839046815	GO:0030425	M1	1	0	GO Cellular Components	20	dendrite		-2.839046815	4.858132045088567	4.336701810664748	30169	621	60	6	10	3.872983346207417	998|1728|3643|5879|6714|6772	CDC42|NQO1|INSR|RAC1|SRC|STAT1	-1.019717549	0	5	0	0	-4.241468912	7.0819248826291075
1	-2.831962246	GO:0097447	M1	1	0	GO Cellular Components	20	dendritic tree		-2.831962246	4.842536115569824	4.326267347198347	30169	623	60	6	10	3.872983346207417	998|1728|3643|5879|6714|6772	CDC42|NQO1|INSR|RAC1|SRC|STAT1	-1.019717549	0	5	0	0	-4.241468912	7.0819248826291075
1	-2.047562895	GO:0030424	M1	1	0	GO Cellular Components	20	axon		-2.047562895	3.916017653167186	3.333870451451246	30169	642	60	5	8.333333333333334	3.568120160740314	3480|3643|6714|6772|7042	IGF1R|INSR|SRC|STAT1|TGFB2	-0.40164962	0	5	0	0	-4.241468912	7.0819248826291075
1	-4.176532657	GO:0005667	M1	1	0	GO Cellular Components	20	transcription regulator complex		-4.176532657	6.914963981663392	6.007947670275215	30169	509	60	7	11.666666666666666	4.144384867012947	2099|5468|6772|7376|7421|8856|10062	ESR1|PPARG|STAT1|NR1H2|VDR|NR1I2|NR1H3	-2.063257965	0	6	1	1	-4.176532657	10.096720214190094
1	-3.857711526	GO:0090575	M1	1	0	GO Cellular Components	20	RNA polymerase II transcription regulator complex		-3.857711526	10.096720214190094	6.434346363139307	30169	249	60	5	8.333333333333334	3.568120160740314	5468|6772|7376|7421|10062	PPARG|STAT1|NR1H2|VDR|NR1H3	-1.82361808	0	6	0	0	-4.176532657	10.096720214190094
1	-3.626966899	GO:0000791	M1	1	0	GO Cellular Components	20	euchromatin		-3.626966899	25.140833333333333	8.355653772589532	30169	60	60	3	5	2.8136571693556887	2099|3717|9971	ESR1|JAK2|NR1H4	-1.638630944	0	7	1	1	-3.626966899	25.140833333333333
1	-3.313017363	GO:0031983	M1	1	0	GO Cellular Components	20	vesicle lumen		-3.313017363	7.6883282364933745	5.428479608185553	30169	327	60	5	8.333333333333334	3.568120160740314	1956|2950|4282|4317|7042	EGFR|GSTP1|MIF|MMP8|TGFB2	-1.403862653	0	8	1	1	-3.313017363	12.16491935483871
1	-3.292003227	GO:0101002	M1	1	0	GO Cellular Components	20	ficolin-1-rich granule		-3.292003227	10.871711711711711	6.012211675066513	30169	185	60	4	6.666666666666667	3.220305943597653	2950|4282|4318|5879	GSTP1|MIF|MMP9|RAC1	-1.400577284	0	8	0	0	-3.313017363	12.16491935483871
1	-2.708884858	GO:1904813	M1	1	0	GO Cellular Components	20	ficolin-1-rich granule lumen		-2.708884858	12.16491935483871	5.561360499856611	30169	124	60	3	5	2.8136571693556887	2950|4282|4318	GSTP1|MIF|MMP9	-0.938032846	0	8	0	0	-3.313017363	12.16491935483871
1	-2.410809205	GO:0034774	M1	1	0	GO Cellular Components	20	secretory granule lumen		-2.410809205	6.246169772256729	4.224941042149649	30169	322	60	4	6.666666666666667	3.220305943597653	2950|4282|4317|7042	GSTP1|MIF|MMP8|TGFB2	-0.698235105	0	8	0	0	-3.313017363	12.16491935483871
1	-2.396536449	GO:0060205	M1	1	0	GO Cellular Components	20	cytoplasmic vesicle lumen		-2.396536449	6.188512820512821	4.198138653311155	30169	325	60	4	6.666666666666667	3.220305943597653	2950|4282|4317|7042	GSTP1|MIF|MMP8|TGFB2	-0.698235105	0	8	0	0	-3.313017363	12.16491935483871
1	-3.226222086	GO:0048471	M1	1	0	GO Cellular Components	20	perinuclear region of cytoplasm		-3.226222086	4.8281435756744395	4.6707196248864244	30169	729	60	7	11.666666666666666	4.144384867012947	695|1956|3162|4843|5144|6714|6772	BTK|EGFR|HMOX1|NOS2|PDE4D|SRC|STAT1	-1.351829483	0	9	1	1	-3.226222086	4.8281435756744395
1	-2.781666894	GO:0009925	M1	1	0	GO Cellular Components	20	basal plasma membrane		-2.781666894	7.918372703412073	4.9428454134448145	30169	254	60	4	6.666666666666667	3.220305943597653	1636|1956|2066|4233	ACE|EGFR|ERBB4|MET	-0.985335976	0	10	1	1	-2.781666894	7.918372703412073
1	-2.673545733	GO:0045178	M1	1	0	GO Cellular Components	20	basal part of cell		-2.673545733	7.394362745098039	4.7289926065503245	30169	272	60	4	6.666666666666667	3.220305943597653	1636|1956|2066|4233	ACE|EGFR|ERBB4|MET	-0.915658699	0	10	0	0	-2.781666894	7.918372703412073
1	-2.516318836	GO:0072562	M1	1	0	GO Cellular Components	20	blood microparticle		-2.516318836	10.403103448275862	5.066658795	30169	145	60	3	5	2.8136571693556887	308|336|716	ANXA5|APOA2|C1S	-0.771020929	0	11	1	1	-2.516318836	10.403103448275862
1	-2.313939028	GO:0030139	M1	1	0	GO Cellular Components	20	endocytic vesicle		-2.313939028	5.863751214771623	4.044097565657729	30169	343	60	4	6.666666666666667	3.220305943597653	998|1803|1956|4846	CDC42|DPP4|EGFR|NOS3	-0.642740652	0	12	1	1	-2.313939028	5.863751214771623
(III) MF
_MEMBER_MyList	_LogP_MyList	GO	_PATTERN_	_RANK_	GiniIndex	Category	CategoryID	Description	PARENT_GO	LogP	Enrichment	Z-score	#TotalGeneInLibrary	#GeneInGO	#GeneInHitList	#GeneInGOAndHitList	%InGO	STDV %InGO	GeneID	Hits	Log(q-value)	EvidenceCutoff	GROUP_ID	FirstInGroupByEnrichment	FirstInGroupByLogP	BestLogPInGroup	BestEnrichmentInGroup	URL
1	-14.46075956	GO:0004713	M1	1	0	GO Molecular Functions	21	protein tyrosine kinase activity		-14.46075956	40.07958937	20.54023259	30169	138	60	11	18.33333333	4.995368225	695|1956|2050|2066|2260|3480|3643|3717|3815|4233|6714	BTK|EGFR|EPHB4|ERBB4|FGFR1|IGF1R|INSR|JAK2|KIT|MET|SRC	-10.77003201	0	1	1	1	-14.46075956	67.04222222
1	-13.88668126	GO:0004672	M1	1	0	GO Molecular Functions	21	protein kinase activity		-13.88668126	14.23905605	14.18099703	30169	565	60	16	26.66666667	5.708992257	207|208|695|1956|2050|2066|2260|3480|3643|3717|3815|4233|5170|5894|6352|6714	AKT1|AKT2|BTK|EGFR|EPHB4|ERBB4|FGFR1|IGF1R|INSR|JAK2|KIT|MET|PDPK1|RAF1|CCL5|SRC	-10.49698371	0	1	0	0	-14.46075956	67.04222222
1	-12.73149957	GO:0016773	M1	1	0	GO Molecular Functions	21	phosphotransferase activity, alcohol group as acceptor		-12.73149957	11.9718254	12.84030439	30169	672	60	16	26.66666667	5.708992257	207|208|695|1956|2050|2066|2260|3480|3643|3717|3815|4233|5170|5894|6352|6714	AKT1|AKT2|BTK|EGFR|EPHB4|ERBB4|FGFR1|IGF1R|INSR|JAK2|KIT|MET|PDPK1|RAF1|CCL5|SRC	-9.739742028	0	1	0	0	-14.46075956	67.04222222
1	-12.44919699	GO:0004714	M1	1	0	GO Molecular Functions	21	transmembrane receptor protein tyrosine kinase activity		-12.44919699	67.04222222	22.85861203	30169	60	60	8	13.33333333	4.388537257	1956|2050|2066|2260|3480|3643|3815|4233	EGFR|EPHB4|ERBB4|FGFR1|IGF1R|INSR|KIT|MET	-9.536620696	0	1	0	0	-14.46075956	67.04222222
1	-12.20328494	GO:0016301	M1	1	0	GO Molecular Functions	21	kinase activity		-12.20328494	11.05091575	12.2545047	30169	728	60	16	26.66666667	5.708992257	207|208|695|1956|2050|2066|2260|3480|3643|3717|3815|4233|5170|5894|6352|6714	AKT1|AKT2|BTK|EGFR|EPHB4|ERBB4|FGFR1|IGF1R|INSR|JAK2|KIT|MET|PDPK1|RAF1|CCL5|SRC	-9.357655441	0	1	0	0	-14.46075956	67.04222222
1	-11.45341258	GO:0019199	M1	1	0	GO Molecular Functions	21	transmembrane receptor protein kinase activity		-11.45341258	50.91814346	19.83177542	30169	79	60	8	13.33333333	4.388537257	1956|2050|2066|2260|3480|3643|3815|4233	EGFR|EPHB4|ERBB4|FGFR1|IGF1R|INSR|KIT|MET	-8.665775027	0	1	0	0	-14.46075956	67.04222222
1	-12.97534315	GO:0004879	M1	1	0	GO Molecular Functions	21	nuclear receptor activity		-12.97534315	77.35641026	24.60039266	30169	52	60	8	13.33333333	4.388537257	2099|5465|5468|7376|7421|8856|9971|10062	ESR1|PPARA|PPARG|NR1H2|VDR|NR1I2|NR1H4|NR1H3	-9.886675597	0	2	1	1	-12.97534315	77.35641026
1	-12.97534315	GO:0098531	M1	1	0	GO Molecular Functions	21	ligand-activated transcription factor activity		-12.97534315	77.35641026	24.60039266	30169	52	60	8	13.33333333	4.388537257	2099|5465|5468|7376|7421|8856|9971|10062	ESR1|PPARA|PPARG|NR1H2|VDR|NR1I2|NR1H4|NR1H3	-9.886675597	0	2	0	0	-12.97534315	77.35641026
1	-9.460375411	GO:0016922	M1	1	0	GO Molecular Functions	21	nuclear receptor binding		-9.460375411	28.93908873	14.73814042	30169	139	60	8	13.33333333	4.388537257	2099|5468|6714|6772|7376|7421|8856|9971	ESR1|PPARG|SRC|STAT1|NR1H2|VDR|NR1I2|NR1H4	-7.000096788	0	2	0	0	-12.97534315	77.35641026
1	-7.520287888	GO:0061629	M1	1	0	GO Molecular Functions	21	RNA polymerase II-specific DNA-binding transcription factor binding		-7.520287888	12.92957143	10.02104577	30169	350	60	9	15	4.609772229	2099|5465|5468|6714|6772|7376|7421|8856|9971	ESR1|PPARA|PPARG|SRC|STAT1|NR1H2|VDR|NR1I2|NR1H4	-5.171983025	0	2	0	0	-12.97534315	77.35641026
1	-7.28074926	GO:0005496	M1	1	0	GO Molecular Functions	21	steroid binding		-7.28074926	29.87029703	12.97359652	30169	101	60	6	10	3.872983346	336|2099|6462|7421|9971|10062	APOA2|ESR1|SHBG|VDR|NR1H4|NR1H3	-4.987961725	0	2	0	0	-12.97534315	77.35641026
1	-6.390252306	GO:0140297	M1	1	0	GO Molecular Functions	21	DNA-binding transcription factor binding		-6.390252306	9.507037815	8.351327588	30169	476	60	9	15	4.609772229	2099|5465|5468|6714|6772|7376|7421|8856|9971	ESR1|PPARA|PPARG|SRC|STAT1|NR1H2|VDR|NR1I2|NR1H4	-4.16192276	0	2	0	0	-12.97534315	77.35641026
1	-5.582244566	GO:0001221	M1	1	0	GO Molecular Functions	21	transcription coregulator binding		-5.582244566	23.06498471	10.30203713	30169	109	60	5	8.333333333	3.568120161	2099|5465|5468|6772|9971	ESR1|PPARA|PPARG|STAT1|NR1H4	-3.45629693	0	2	0	0	-12.97534315	77.35641026
1	-5.57882275	GO:0008134	M1	1	0	GO Molecular Functions	21	transcription factor binding		-5.57882275	7.580150754	7.249088126	30169	597	60	9	15	4.609772229	2099|5465|5468|6714|6772|7376|7421|8856|9971	ESR1|PPARA|PPARG|SRC|STAT1|NR1H2|VDR|NR1I2|NR1H4	-3.45629693	0	2	0	0	-12.97534315	77.35641026
1	-4.154211528	GO:0001223	M1	1	0	GO Molecular Functions	21	transcription coactivator binding		-4.154211528	37.71125	10.37140344	30169	40	60	3	5	2.813657169	2099|5465|6772	ESR1|PPARA|STAT1	-2.162453988	0	2	0	0	-12.97534315	77.35641026
1	-3.477897009	GO:0001228	M1	1	0	GO Molecular Functions	21	DNA-binding transcription activator activity, RNA polymerase II-specific		-3.477897009	6.446367521	5.300844372	30169	468	60	6	10	3.872983346	2099|5465|7376|8856|9971|10062	ESR1|PPARA|NR1H2|NR1I2|NR1H4|NR1H3	-1.586510015	0	2	0	0	-12.97534315	77.35641026
1	-3.458261498	GO:0001216	M1	1	0	GO Molecular Functions	21	DNA-binding transcription activator activity		-3.458261498	6.391737288	5.270406972	30169	472	60	6	10	3.872983346	2099|5465|7376|8856|9971|10062	ESR1|PPARA|NR1H2|NR1I2|NR1H4|NR1H3	-1.573713928	0	2	0	0	-12.97534315	77.35641026
1	-11.30753018	GO:0008236	M1	1	0	GO Molecular Functions	21	serine-type peptidase activity		-11.30753018	26.18836806	15.62993889	30169	192	60	10	16.66666667	4.811252243	716|1636|1803|4313|4314|4316|4317|4318|4321|4322	C1S|ACE|DPP4|MMP2|MMP3|MMP7|MMP8|MMP9|MMP12|MMP13	-8.571045151	0	3	1	1	-11.30753018	35.91547619
1	-11.21846267	GO:0017171	M1	1	0	GO Molecular Functions	21	serine hydrolase activity		-11.21846267	25.65391156	15.45786399	30169	196	60	10	16.66666667	4.811252243	716|1636|1803|4313|4314|4316|4317|4318|4321|4322	C1S|ACE|DPP4|MMP2|MMP3|MMP7|MMP8|MMP9|MMP12|MMP13	-8.52773513	0	3	0	0	-11.30753018	35.91547619
1	-10.38838867	GO:0004175	M1	1	0	GO Molecular Functions	21	endopeptidase activity		-10.38838867	14.16384977	12.21507254	30169	426	60	12	20	5.163977795	716|834|836|1636|1803|4313|4314|4316|4317|4318|4321|4322	C1S|CASP1|CASP3|ACE|DPP4|MMP2|MMP3|MMP7|MMP8|MMP9|MMP12|MMP13	-7.73905381	0	3	0	0	-11.30753018	35.91547619
1	-10.21472436	GO:0004222	M1	1	0	GO Molecular Functions	21	metalloendopeptidase activity		-10.21472436	35.91547619	16.52551049	30169	112	60	8	13.33333333	4.388537257	1636|4313|4314|4316|4317|4318|4321|4322	ACE|MMP2|MMP3|MMP7|MMP8|MMP9|MMP12|MMP13	-7.637940171	0	3	0	0	-11.30753018	35.91547619
1	-10.18144283	GO:0004252	M1	1	0	GO Molecular Functions	21	serine-type endopeptidase activity		-10.18144283	26.00775862	14.76813586	30169	174	60	9	15	4.609772229	716|1803|4313|4314|4316|4317|4318|4321|4322	C1S|DPP4|MMP2|MMP3|MMP7|MMP8|MMP9|MMP12|MMP13	-7.636843327	0	3	0	0	-11.30753018	35.91547619
1	-9.823713437	GO:0008233	M1	1	0	GO Molecular Functions	21	peptidase activity		-9.823713437	10.87623405	10.91737816	30169	601	60	13	21.66666667	5.318555917	716|834|836|1636|1803|3094|4313|4314|4316|4317|4318|4321|4322	C1S|CASP1|CASP3|ACE|DPP4|HINT1|MMP2|MMP3|MMP7|MMP8|MMP9|MMP12|MMP13	-7.310932748	0	3	0	0	-11.30753018	35.91547619
1	-8.493875262	GO:0008237	M1	1	0	GO Molecular Functions	21	metallopeptidase activity		-8.493875262	21.8615942	12.67083097	30169	184	60	8	13.33333333	4.388537257	1636|4313|4314|4316|4317|4318|4321|4322	ACE|MMP2|MMP3|MMP7|MMP8|MMP9|MMP12|MMP13	-6.058420223	0	3	0	0	-11.30753018	35.91547619
1	-3.447484993	GO:0005518	M1	1	0	GO Molecular Functions	21	collagen binding		-3.447484993	21.8615942	7.744430915	30169	69	60	3	5	2.813657169	4318|4321|4322	MMP9|MMP12|MMP13	-1.569670805	0	3	0	0	-11.30753018	35.91547619
1	-10.28564564	GO:0016004	M1	1	0	GO Molecular Functions	21	phospholipase activator activity		-10.28564564	179.577381	29.83400236	30169	14	60	5	8.333333333	3.568120161	695|836|5170|6352|6714	BTK|CASP3|PDPK1|CCL5|SRC	-7.674099344	0	4	1	1	-10.28564564	179.577381
1	-9.797540309	GO:0060229	M1	1	0	GO Molecular Functions	21	lipase activator activity		-9.797540309	147.8872549	27.04277359	30169	17	60	5	8.333333333	3.568120161	695|836|5170|6352|6714	BTK|CASP3|PDPK1|CCL5|SRC	-7.310932748	0	4	0	0	-10.28564564	179.577381
1	-4.890299749	GO:0043274	M1	1	0	GO Molecular Functions	21	phospholipase binding		-4.890299749	65.58478261	13.83184112	30169	23	60	3	5	2.813657169	695|5170|6714	BTK|PDPK1|SRC	-2.822821495	0	4	0	0	-10.28564564	179.577381
1	-8.012598908	GO:0042803	M1	1	0	GO Molecular Functions	21	protein homodimerization activity		-8.012598908	8.731982634	9.178709087	30169	691	60	12	20	5.163977795	207|336|1803|2066|2260|2944|3162|3815|4843|6352|6772|7042	AKT1|APOA2|DPP4|ERBB4|FGFR1|GSTM1|HMOX1|KIT|NOS2|CCL5|STAT1|TGFB2	-5.600624965	0	5	1	1	-8.012598908	8.731982634
1	-7.870045644	GO:0008047	M1	1	0	GO Molecular Functions	21	enzyme activator activity		-7.870045644	9.789351032	9.414701502	30169	565	60	11	18.33333333	4.995368225	336|650|695|834|836|1956|2066|3558|5170|6352|6714	APOA2|BMP2|BTK|CASP1|CASP3|EGFR|ERBB4|IL2|PDPK1|CCL5|SRC	-5.480348096	0	6	1	1	-7.870045644	50.28166667
1	-6.230458269	GO:0019207	M1	1	0	GO Molecular Functions	21	kinase regulator activity		-6.230458269	14.30779133	9.355600935	30169	246	60	7	11.66666667	4.144384867	650|836|1956|2066|2950|3558|6352	BMP2|CASP3|EGFR|ERBB4|GSTP1|IL2|CCL5	-4.023355603	0	6	0	0	-7.870045644	50.28166667
1	-5.928196896	GO:0005126	M1	1	0	GO Molecular Functions	21	cytokine receptor binding		-5.928196896	12.89273504	8.8116501	30169	273	60	7	11.66666667	4.144384867	836|3558|3717|4282|6352|6772|7042	CASP3|IL2|JAK2|MIF|CCL5|STAT1|TGFB2	-3.768948269	0	6	0	0	-7.870045644	50.28166667
1	-5.35930316	GO:0019209	M1	1	0	GO Molecular Functions	21	kinase activator activity		-5.35930316	20.77754821	9.731013403	30169	121	60	5	8.333333333	3.568120161	650|1956|2066|3558|6352	BMP2|EGFR|ERBB4|IL2|CCL5	-3.248359212	0	6	0	0	-7.870045644	50.28166667
1	-4.6235571	GO:0001664	M1	1	0	GO Molecular Functions	21	G protein-coupled receptor binding		-4.6235571	10.43910035	7.197637114	30169	289	60	6	10	3.872983346	1636|3558|3717|5144|6352|6772	ACE|IL2|JAK2|PDE4D|CCL5|STAT1	-2.566298012	0	6	0	0	-7.870045644	50.28166667
1	-4.534296778	GO:0030296	M1	1	0	GO Molecular Functions	21	protein tyrosine kinase activator activity		-4.534296778	50.28166667	12.05541913	30169	30	60	3	5	2.813657169	1956|2066|6352	EGFR|ERBB4|CCL5	-2.515667092	0	6	0	0	-7.870045644	50.28166667
1	-4.235990217	GO:0030546	M1	1	0	GO Molecular Functions	21	signaling receptor activator activity		-4.235990217	7.06770415	6.094999803	30169	498	60	7	11.66666667	4.144384867	650|1803|1956|3558|4282|6352|7042	BMP2|DPP4|EGFR|IL2|MIF|CCL5|TGFB2	-2.226503911	0	6	0	0	-7.870045644	50.28166667
1	-4.1285464	GO:0019887	M1	1	0	GO Molecular Functions	21	protein kinase regulator activity		-4.1285464	11.53249235	6.967138674	30169	218	60	5	8.333333333	3.568120161	650|836|1956|2066|6352	BMP2|CASP3|EGFR|ERBB4|CCL5	-2.147101398	0	6	0	0	-7.870045644	50.28166667
1	-4.081671961	GO:0030295	M1	1	0	GO Molecular Functions	21	protein kinase activator activity		-4.081671961	17.48927536	7.908608346	30169	115	60	4	6.666666667	3.220305944	650|1956|2066|6352	BMP2|EGFR|ERBB4|CCL5	-2.115220287	0	6	0	0	-7.870045644	50.28166667
1	-3.986743213	GO:0030545	M1	1	0	GO Molecular Functions	21	signaling receptor regulator activity		-3.986743213	6.446367521	5.733099317	30169	546	60	7	11.66666667	4.144384867	650|1803|1956|3558|4282|6352|7042	BMP2|DPP4|EGFR|IL2|MIF|CCL5|TGFB2	-2.036378359	0	6	0	0	-7.870045644	50.28166667
1	-3.95796846	GO:0005125	M1	1	0	GO Molecular Functions	21	cytokine activity		-3.95796846	10.60794655	6.628841004	30169	237	60	5	8.333333333	3.568120161	650|3558|4282|6352|7042	BMP2|IL2|MIF|CCL5|TGFB2	-2.015428943	0	6	0	0	-7.870045644	50.28166667
1	-3.367521179	GO:0048018	M1	1	0	GO Molecular Functions	21	receptor ligand activity		-3.367521179	6.144399185	5.130489589	30169	491	60	6	10	3.872983346	650|1803|3558|4282|6352|7042	BMP2|DPP4|IL2|MIF|CCL5|TGFB2	-1.496337571	0	6	0	0	-7.870045644	50.28166667
1	-2.381282927	GO:0008083	M1	1	0	GO Molecular Functions	21	growth factor activity		-2.381282927	9.311419753	4.735023659	30169	162	60	3	5	2.813657169	650|3558|7042	BMP2|IL2|TGFB2	-0.565616647	0	6	0	0	-7.870045644	50.28166667
1	-7.72181756	GO:0046965	M1	1	0	GO Molecular Functions	21	nuclear retinoid X receptor binding		-7.72181756	134.0844444	23.01448067	30169	15	60	4	6.666666667	3.220305944	5468|7376|7421|9971	PPARG|NR1H2|VDR|NR1H4	-5.353309311	0	7	1	1	-7.72181756	134.0844444
1	-7.302488985	GO:0031406	M1	1	0	GO Molecular Functions	21	carboxylic acid binding		-7.302488985	20.5831384	11.46396673	30169	171	60	7	11.66666667	4.144384867	2167|2950|4843|4846|5468|7421|9971	FABP4|GSTP1|NOS2|NOS3|PPARG|VDR|NR1H4	-4.991972683	0	7	0	0	-7.72181756	134.0844444
1	-6.836386692	GO:0042974	M1	1	0	GO Molecular Functions	21	nuclear retinoic acid receptor binding		-6.836386692	83.80277778	18.11521956	30169	24	60	4	6.666666667	3.220305944	5468|7376|7421|9971	PPARG|NR1H2|VDR|NR1H4	-4.567662103	0	7	0	0	-7.72181756	134.0844444
1	-6.222721453	GO:0033293	M1	1	0	GO Molecular Functions	21	monocarboxylic acid binding		-6.222721453	31.03806584	12.08421749	30169	81	60	5	8.333333333	3.568120161	2167|2950|5468|7421|9971	FABP4|GSTP1|PPARG|VDR|NR1H4	-4.023355603	0	7	0	0	-7.72181756	134.0844444
1	-5.095880166	GO:0043177	M1	1	0	GO Molecular Functions	21	organic acid binding		-5.095880166	18.35097324	9.086418067	30169	137	60	5	8.333333333	3.568120161	4843|4846|5468|7421|9971	NOS2|NOS3|PPARG|VDR|NR1H4	-2.996217229	0	7	0	0	-7.72181756	134.0844444
1	-3.889111977	GO:0005504	M1	1	0	GO Molecular Functions	21	fatty acid binding		-3.889111977	30.78469388	9.31460443	30169	49	60	3	5	2.813657169	2167|2950|5468	FABP4|GSTP1|PPARG	-1.954259289	0	7	0	0	-7.72181756	134.0844444
1	-7.428056963	GO:0019900	M1	1	0	GO Molecular Functions	21	kinase binding		-7.428056963	7.725736236	8.501216019	30169	781	60	12	20	5.163977795	207|834|998|1636|1956|2099|2950|3094|3717|3832|5879|6714	AKT1|CASP1|CDC42|ACE|EGFR|ESR1|GSTP1|HINT1|JAK2|KIF11|RAC1|SRC	-5.099057255	0	8	1	1	-7.428056963	7.725736236
1	-5.966119884	GO:0019901	M1	1	0	GO Molecular Functions	21	protein kinase binding		-5.966119884	7.214012434	7.409423557	30169	697	60	10	16.66666667	4.811252243	207|998|1636|2099|2950|3094|3717|3832|5879|6714	AKT1|CDC42|ACE|ESR1|GSTP1|HINT1|JAK2|KIF11|RAC1|SRC	-3.79390628	0	8	0	0	-7.428056963	7.725736236
1	-6.827025882	GO:0034190	M1	1	0	GO Molecular Functions	21	apolipoprotein receptor binding		-6.827025882	251.4083333	27.38343055	30169	6	60	3	5	2.813657169	336|998|7376	APOA2|CDC42|NR1H2	-4.567662103	0	9	1	1	-6.827025882	251.4083333
1	-6.584603608	GO:0030235	M1	1	0	GO Molecular Functions	21	nitric-oxide synthase regulator activity		-6.584603608	215.4928571	25.33567652	30169	7	60	3	5	2.813657169	207|1956|2099	AKT1|EGFR|ESR1	-4.341034096	0	10	1	1	-6.584603608	215.4928571
1	-6.118072072	GO:0051117	M1	1	0	GO Molecular Functions	21	ATPase binding		-6.118072072	29.57745098	11.77784624	30169	85	60	5	8.333333333	3.568120161	1956|2099|5144|6714|7376	EGFR|ESR1|PDE4D|SRC|NR1H2	-3.932494506	0	10	0	0	-6.584603608	215.4928571
1	-2.926236445	GO:0003682	M1	1	0	GO Molecular Functions	21	chromatin binding		-2.926236445	5.053433836	4.465505456	30169	597	60	6	10	3.872983346	1956|2099|5468|6772|7376|10062	EGFR|ESR1|PPARG|STAT1|NR1H2|NR1H3	-1.080606941	0	10	0	0	-6.584603608	215.4928571
1	-5.675999383	GO:0043560	M1	1	0	GO Molecular Functions	21	insulin receptor substrate binding		-5.675999383	116.0346154	18.5188525	30169	13	60	3	5	2.813657169	3480|3643|3717	IGF1R|INSR|JAK2	-3.529339883	0	11	1	1	-5.675999383	116.0346154
1	-4.555844067	GO:0042562	M1	1	0	GO Molecular Functions	21	hormone binding		-4.555844067	23.11800766	9.222591997	30169	87	60	4	6.666666667	3.220305944	1956|3480|3643|6462	EGFR|IGF1R|INSR|SHBG	-2.515667092	0	11	0	0	-5.675999383	116.0346154
1	-4.534296778	GO:0043548	M1	1	0	GO Molecular Functions	21	phosphatidylinositol 3-kinase binding		-4.534296778	50.28166667	12.05541913	30169	30	60	3	5	2.813657169	3480|3643|3717	IGF1R|INSR|JAK2	-2.515667092	0	11	0	0	-5.675999383	116.0346154
1	-3.850118951	GO:0019838	M1	1	0	GO Molecular Functions	21	growth factor binding		-3.850118951	15.23686869	7.317687966	30169	132	60	4	6.666666667	3.220305944	1956|2260|3480|3643	EGFR|FGFR1|IGF1R|INSR	-1.922819401	0	11	0	0	-5.675999383	116.0346154
1	-3.295034174	GO:0042277	M1	1	0	GO Molecular Functions	21	peptide binding		-3.295034174	7.618434343	5.396607364	30169	330	60	5	8.333333333	3.568120161	2944|3480|3643|5468|7042	GSTM1|IGF1R|INSR|PPARG|TGFB2	-1.430381433	0	11	0	0	-5.675999383	116.0346154
1	-2.882930147	GO:0033218	M1	1	0	GO Molecular Functions	21	amide binding		-2.882930147	6.161968954	4.686217364	30169	408	60	5	8.333333333	3.568120161	2944|3480|3643|5468|7042	GSTM1|IGF1R|INSR|PPARG|TGFB2	-1.043460952	0	11	0	0	-5.675999383	116.0346154
1	-5.065260667	GO:0020037	M1	1	0	GO Molecular Functions	21	heme binding		-5.065260667	18.08693046	9.013521623	30169	139	60	5	8.333333333	3.568120161	3162|3717|4843|4846|6714	HMOX1|JAK2|NOS2|NOS3|SRC	-2.976593114	0	12	1	1	-5.065260667	22.85530303
1	-4.918850665	GO:0046906	M1	1	0	GO Molecular Functions	21	tetrapyrrole binding		-4.918850665	16.87304251	8.670590759	30169	149	60	5	8.333333333	3.568120161	3162|3717|4843|4846|6714	HMOX1|JAK2|NOS2|NOS3|SRC	-2.840906977	0	12	0	0	-5.065260667	22.85530303
1	-3.504441043	GO:0097110	M1	1	0	GO Molecular Functions	21	scaffold protein binding		-3.504441043	22.85530303	7.934592547	30169	66	60	3	5	2.813657169	4846|5144|6714	NOS3|PDE4D|SRC	-1.606105189	0	12	0	0	-5.065260667	22.85530303
1	-2.927878583	GO:0004497	M1	1	0	GO Molecular Functions	21	monooxygenase activity		-2.927878583	14.50432692	6.158284205	30169	104	60	3	5	2.813657169	3162|4843|4846	HMOX1|NOS2|NOS3	-1.080606941	0	12	0	0	-5.065260667	22.85530303
1	-2.47387895	GO:0016491	M1	1	0	GO Molecular Functions	21	oxidoreductase activity		-2.47387895	4.10462585	3.803899332	30169	735	60	6	10	3.872983346	217|1728|2950|3162|4843|4846	ALDH2|NQO1|GSTP1|HMOX1|NOS2|NOS3	-0.652383126	0	12	0	0	-5.065260667	22.85530303
1	-2.260842634	GO:0016705	M1	1	0	GO Molecular Functions	21	oxidoreductase activity, acting on paired donors, with incorporation or reduction of molecular oxygen		-2.260842634	8.427094972	4.448954652	30169	179	60	3	5	2.813657169	3162|4843|4846	HMOX1|NOS2|NOS3	-0.450928682	0	12	0	0	-5.065260667	22.85530303
1	-2.1283014	GO:0005516	M1	1	0	GO Molecular Functions	21	calmodulin binding		-2.1283014	7.54225	4.143875768	30169	200	60	3	5	2.813657169	207|4843|4846	AKT1|NOS2|NOS3	-0.346058875	0	12	0	0	-5.065260667	22.85530303
1	-4.536284257	GO:0008081	M1	1	0	GO Molecular Functions	21	phosphoric diester hydrolase activity		-4.536284257	22.85530303	9.165428056	30169	88	60	4	6.666666667	3.220305944	3162|5144|6352|8654	HMOX1|PDE4D|CCL5|PDE5A	-2.515667092	0	13	1	1	-4.536284257	22.85530303
1	-2.219488659	GO:0042578	M1	1	0	GO Molecular Functions	21	phosphoric ester hydrolase activity		-2.219488659	5.510319635	3.870055509	30169	365	60	4	6.666666667	3.220305944	3162|5144|6352|8654	HMOX1|PDE4D|CCL5|PDE5A	-0.431851102	0	13	0	0	-4.536284257	22.85530303
1	-4.1775138	GO:0019904	M1	1	0	GO Molecular Functions	21	protein domain specific binding		-4.1775138	5.804521405	5.711934189	30169	693	60	8	13.33333333	4.388537257	834|998|3643|3717|3815|5465|5468|6714	CASP1|CDC42|INSR|JAK2|KIT|PPARA|PPARG|SRC	-2.176982337	0	14	1	1	-4.1775138	36.79146341
1	-4.121825599	GO:0042169	M1	1	0	GO Molecular Functions	21	SH2 domain binding		-4.121825599	36.79146341	10.23733587	30169	41	60	3	5	2.813657169	3717|3815|6714	JAK2|KIT|SRC	-2.147101398	0	14	0	0	-4.1775138	36.79146341
1	-4.000057301	GO:0004715	M1	1	0	GO Molecular Functions	21	non-membrane spanning protein tyrosine kinase activity		-4.000057301	33.52111111	9.745767169	30169	45	60	3	5	2.813657169	695|3717|6714	BTK|JAK2|SRC	-2.041723517	0	14	0	0	-4.1775138	36.79146341
1	-3.751894015	GO:0070851	M1	1	0	GO Molecular Functions	21	growth factor receptor binding		-3.751894015	14.36619048	7.076230119	30169	140	60	4	6.666666667	3.220305944	2066|3558|3717|6714	ERBB4|IL2|JAK2|SRC	-1.839317722	0	14	0	0	-4.1775138	36.79146341
1	-2.247501016	GO:0008022	M1	1	0	GO Molecular Functions	21	protein C-terminus binding		-2.247501016	8.333977901	4.417797981	30169	181	60	3	5	2.813657169	3717|5468|6714	JAK2|PPARG|SRC	-0.443264198	0	14	0	0	-4.1775138	36.79146341
1	-3.76384082	GO:0002020	M1	1	0	GO Molecular Functions	21	protease binding		-3.76384082	14.46954436	7.105315358	30169	139	60	4	6.666666667	3.220305944	836|1803|3815|4282	CASP3|DPP4|KIT|MIF	-1.843965288	0	15	1	1	-3.76384082	14.46954436
1	-3.648629783	GO:0140677	M1	1	0	GO Molecular Functions	21	molecular function activator activity		-3.648629783	25.56694915	8.431844216	30169	59	60	3	5	2.813657169	207|208|4233	AKT1|AKT2|MET	-1.743232074	0	16	1	1	-3.648629783	25.56694915
1	-2.782754591	GO:0004674	M1	1	0	GO Molecular Functions	21	protein serine/threonine kinase activity		-2.782754591	5.846705426	4.518750798	30169	430	60	5	8.333333333	3.568120161	207|208|1956|5170|5894	AKT1|AKT2|EGFR|PDPK1|RAF1	-0.949359543	0	16	0	0	-3.648629783	25.56694915
1	-2.227800546	GO:0106310	M1	1	0	GO Molecular Functions	21	protein serine kinase activity		-2.227800546	5.540679522	3.885286364	30169	363	60	4	6.666666667	3.220305944	207|208|5170|5894	AKT1|AKT2|PDPK1|RAF1	-0.431851102	0	16	0	0	-3.648629783	25.56694915
1	-3.206230942	GO:0019902	M1	1	0	GO Molecular Functions	21	phosphatase binding		-3.206230942	10.31418803	5.824929514	30169	195	60	4	6.666666667	3.220305944	1956|4233|5465|6772	EGFR|MET|PPARA|STAT1	-1.348012311	0	17	1	1	-3.206230942	10.31418803
1	-2.483058517	GO:0019903	M1	1	0	GO Molecular Functions	21	protein phosphatase binding		-2.483058517	10.1238255	4.983855935	30169	149	60	3	5	2.813657169	1956|4233|6772	EGFR|MET|STAT1	-0.655653834	0	17	0	0	-3.206230942	10.31418803
1	-2.221296316	GO:0008234	M1	1	0	GO Molecular Functions	21	cysteine-type peptidase activity		-2.221296316	8.153783784	4.356900165	30169	185	60	3	5	2.813657169	834|836|3094	CASP1|CASP3|HINT1	-0.431851102	0	18	1	1	-2.221296316	8.153783784
1	-2.078325715	GO:0019001	M1	1	0	GO Molecular Functions	21	guanyl nucleotide binding		-2.078325715	5.015627598	3.613695103	30169	401	60	4	6.666666667	3.220305944	998|3643|5879|8654	CDC42|INSR|RAC1|PDE5A	-0.306676264	0	19	1	1	-2.078325715	5.015627598
1	-2.078325715	GO:0032561	M1	1	0	GO Molecular Functions	21	guanyl ribonucleotide binding		-2.078325715	5.015627598	3.613695103	30169	401	60	4	6.666666667	3.220305944	998|3643|5879|8654	CDC42|INSR|RAC1|PDE5A	-0.306676264	0	19	0	0	-2.078325715	5.015627598
(IV) KEGG
_MEMBER_MyList	_LogP_MyList	GO	_PATTERN_	_RANK_	GiniIndex	Category	CategoryID	Description	PARENT_GO	LogP	Enrichment	Z-score	#TotalGeneInLibrary	#GeneInGO	#GeneInHitList	#GeneInGOAndHitList	%InGO	STDV %InGO	GeneID	Hits	Log(q-value)	EvidenceCutoff	GROUP_ID	FirstInGroupByEnrichment	FirstInGroupByLogP	BestLogPInGroup	BestEnrichmentInGroup	URL
1	-27.63864339	hsa05200	M1	1	0	KEGG Pathway	24	Pathways in cancer		-27.63864339	23.67310107	23.53067886	30169	531	60	25	41.66666667	6.364688465	207|208|650|836|998|1728|1956|2099|2260|2944|2950|3162|3480|3558|3717|3815|4233|4313|4318|4843|5468|5879|5894|6772|7042	AKT1|AKT2|BMP2|CASP3|CDC42|NQO1|EGFR|ESR1|FGFR1|GSTM1|GSTP1|HMOX1|IGF1R|IL2|JAK2|KIT|MET|MMP2|MMP9|NOS2|PPARG|RAC1|RAF1|STAT1|TGFB2	-25.09956729	0	1	1	1	-27.63864339	41.69699187
1	-22.66930027	hsa05205	M1	1	0	KEGG Pathway	24	Proteoglycans in cancer		-22.66930027	41.69699187	26.0999734	30169	205	60	17	28.33333333	5.817438663	207|208|836|998|1956|2066|2099|2260|3480|4233|4313|4318|5170|5879|5894|6714|7042	AKT1|AKT2|CASP3|CDC42|EGFR|ERBB4|ESR1|FGFR1|IGF1R|MET|MMP2|MMP9|PDPK1|RAC1|RAF1|SRC|TGFB2	-20.43125417	0	1	0	0	-27.63864339	41.69699187
1	-15.56862171	hsa04151	M1	1	0	KEGG Pathway	24	PI3K-Akt signaling pathway		-15.56862171	21.30579096	17.15555823	30169	354	60	15	25	5.590169944	207|208|1956|2066|2260|3480|3558|3643|3717|3815|4233|4846|5170|5879|5894	AKT1|AKT2|EGFR|ERBB4|FGFR1|IGF1R|IL2|INSR|JAK2|KIT|MET|NOS3|PDPK1|RAC1|RAF1	-13.63160561	0	1	0	0	-27.63864339	41.69699187
1	-15.22686667	hsa04010	M1	1	0	KEGG Pathway	24	MAPK signaling pathway		-15.22686667	23.94365079	17.64749028	30169	294	60	14	23.33333333	5.460294389	207|208|836|998|1956|2066|2260|3480|3643|3815|4233|5879|5894|7042	AKT1|AKT2|CASP3|CDC42|EGFR|ERBB4|FGFR1|IGF1R|INSR|KIT|MET|RAC1|RAF1|TGFB2	-13.38676057	0	1	0	0	-27.63864339	41.69699187
1	-14.00698097	hsa04015	M1	1	0	KEGG Pathway	24	Rap1 signaling pathway		-14.00698097	28.73238095	18.00254343	30169	210	60	12	20	5.163977795	207|208|998|1956|2260|3480|3643|3815|4233|5879|5894|6714	AKT1|AKT2|CDC42|EGFR|FGFR1|IGF1R|INSR|KIT|MET|RAC1|RAF1|SRC	-12.42214738	0	1	0	0	-27.63864339	41.69699187
1	-11.90623104	hsa04014	M1	1	0	KEGG Pathway	24	Ras signaling pathway		-11.90623104	23.53609929	15.48214107	30169	235	60	11	18.33333333	4.995368225	207|208|998|1956|2260|3480|3643|3815|4233|5879|5894	AKT1|AKT2|CDC42|EGFR|FGFR1|IGF1R|INSR|KIT|MET|RAC1|RAF1	-10.51328298	0	1	0	0	-27.63864339	41.69699187
1	-17.13167797	hsa05417	M1	1	0	KEGG Pathway	24	Lipid and atherosclerosis		-17.13167797	32.74155039	20.85070155	30169	215	60	14	23.33333333	5.460294389	207|208|834|836|998|3717|4314|4318|4846|5170|5468|5879|6352|6714	AKT1|AKT2|CASP1|CASP3|CDC42|JAK2|MMP3|MMP9|NOS3|PDPK1|PPARG|RAC1|CCL5|SRC	-15.06972313	0	2	1	1	-17.13167797	59.65621469
1	-14.31533509	hsa05215	M1	1	0	KEGG Pathway	24	Prostate cancer		-14.31533509	51.83676976	22.38635451	30169	97	60	10	16.66666667	4.811252243	207|208|1956|2260|2950|3480|4314|4318|5170|5894	AKT1|AKT2|EGFR|FGFR1|GSTP1|IGF1R|MMP3|MMP9|PDPK1|RAF1	-12.62135703	0	2	0	0	-17.13167797	59.65621469
1	-11.59241986	hsa05212	M1	1	0	KEGG Pathway	24	Pancreatic cancer		-11.59241986	52.92807018	20.23377683	30169	76	60	8	13.33333333	4.388537257	207|208|998|1956|5879|5894|6772|7042	AKT1|AKT2|CDC42|EGFR|RAC1|RAF1|STAT1|TGFB2	-10.27833183	0	2	0	0	-17.13167797	59.65621469
1	-11.58695901	hsa05152	M1	1	0	KEGG Pathway	24	Tuberculosis		-11.58695901	27.93425926	16.17934798	30169	180	60	10	16.66666667	4.811252243	207|208|836|3717|4843|5894|6714|6772|7042|7421	AKT1|AKT2|CASP3|JAK2|NOS2|RAF1|SRC|STAT1|TGFB2|VDR	-10.27833183	0	2	0	0	-17.13167797	59.65621469
1	-11.45341258	hsa01521	M1	1	0	KEGG Pathway	24	EGFR tyrosine kinase inhibitor resistance		-11.45341258	50.91814346	19.83177542	30169	79	60	8	13.33333333	4.388537257	207|208|1956|3480|3717|4233|5894|6714	AKT1|AKT2|EGFR|IGF1R|JAK2|MET|RAF1|SRC	-10.16960899	0	2	0	0	-17.13167797	59.65621469
1	-11.10978639	hsa04510	M1	1	0	KEGG Pathway	24	Focal adhesion		-11.10978639	25.01575456	15.24986869	30169	201	60	10	16.66666667	4.811252243	207|208|998|1956|3480|4233|5170|5879|5894|6714	AKT1|AKT2|CDC42|EGFR|IGF1R|MET|PDPK1|RAC1|RAF1|SRC	-9.850255213	0	2	0	0	-17.13167797	59.65621469
1	-10.8804133	hsa05207	M1	1	0	KEGG Pathway	24	Chemical carcinogenesis - receptor activation		-10.8804133	23.7177673	14.81784803	30169	212	60	10	16.66666667	4.811252243	207|208|1956|2099|2944|3717|5465|5894|6714|7421	AKT1|AKT2|EGFR|ESR1|GSTM1|JAK2|PPARA|RAF1|SRC|VDR	-9.683759881	0	2	0	0	-17.13167797	59.65621469
1	-10.63221563	hsa04932	M1	1	0	KEGG Pathway	24	Non-alcoholic fatty liver disease		-10.63221563	29.19580645	15.71046899	30169	155	60	9	15	4.609772229	207|208|836|998|3643|5465|5468|5879|10062	AKT1|AKT2|CASP3|CDC42|INSR|PPARA|PPARG|RAC1|NR1H3	-9.454867364	0	2	0	0	-17.13167797	59.65621469
1	-10.56918241	hsa04370	M1	1	0	KEGG Pathway	24	VEGF signaling pathway		-10.56918241	59.65621469	20.13192853	30169	59	60	7	11.66666667	4.144384867	207|208|998|4846|5879|5894|6714	AKT1|AKT2|CDC42|NOS3|RAC1|RAF1|SRC	-9.410317549	0	2	0	0	-17.13167797	59.65621469
1	-10.45968494	hsa05161	M1	1	0	KEGG Pathway	24	Hepatitis B		-10.45968494	27.93425926	15.34447286	30169	162	60	9	15	4.609772229	207|208|836|3717|4318|5894|6714|6772|7042	AKT1|AKT2|CASP3|JAK2|MMP9|RAF1|SRC|STAT1|TGFB2	-9.318548846	0	2	0	0	-17.13167797	59.65621469
1	-10.34262534	hsa04931	M1	1	0	KEGG Pathway	24	Insulin resistance		-10.34262534	37.24567901	16.84484911	30169	108	60	8	13.33333333	4.388537257	207|208|3643|4846|5170|5465|7376|10062	AKT1|AKT2|INSR|NOS3|PDPK1|PPARA|NR1H2|NR1H3	-9.218522593	0	2	0	0	-17.13167797	59.65621469
1	-10.31018698	hsa04066	M1	1	0	KEGG Pathway	24	HIF-1 signaling pathway		-10.31018698	36.90397554	16.76339657	30169	109	60	8	13.33333333	4.388537257	207|208|1956|3162|3480|3643|4843|4846	AKT1|AKT2|EGFR|HMOX1|IGF1R|INSR|NOS2|NOS3	-9.202474648	0	2	0	0	-17.13167797	59.65621469
1	-10.21472436	hsa05145	M1	1	0	KEGG Pathway	24	Toxoplasmosis		-10.21472436	35.91547619	16.52551049	30169	112	60	8	13.33333333	4.388537257	207|208|836|3717|4843|5170|6772|7042	AKT1|AKT2|CASP3|JAK2|NOS2|PDPK1|STAT1|TGFB2	-9.122806295	0	2	0	0	-17.13167797	59.65621469
1	-10.07583135	hsa05211	M1	1	0	KEGG Pathway	24	Renal cell carcinoma		-10.07583135	51.01038647	18.56531094	30169	69	60	7	11.66666667	4.144384867	207|208|998|4233|5879|5894|7042	AKT1|AKT2|CDC42|MET|RAC1|RAF1|TGFB2	-8.999153246	0	2	0	0	-17.13167797	59.65621469
1	-10.03074231	hsa04917	M1	1	0	KEGG Pathway	24	Prolactin signaling pathway		-10.03074231	50.28166667	18.42718909	30169	70	60	7	11.66666667	4.144384867	207|208|2099|3717|5894|6714|6772	AKT1|AKT2|ESR1|JAK2|RAF1|SRC|STAT1	-8.996816188	0	2	0	0	-17.13167797	59.65621469
1	-10.03074231	hsa05230	M1	1	0	KEGG Pathway	24	Central carbon metabolism in cancer		-10.03074231	50.28166667	18.42718909	30169	70	60	7	11.66666667	4.144384867	207|208|1956|2260|3815|4233|5894	AKT1|AKT2|EGFR|FGFR1|KIT|MET|RAF1	-8.996816188	0	2	0	0	-17.13167797	59.65621469
1	-9.942581707	hsa05218	M1	1	0	KEGG Pathway	24	Melanoma		-9.942581707	48.8849537	18.15952293	30169	72	60	7	11.66666667	4.144384867	207|208|1956|2260|3480|4233|5894	AKT1|AKT2|EGFR|FGFR1|IGF1R|MET|RAF1	-8.922019548	0	2	0	0	-17.13167797	59.65621469
1	-9.799916043	hsa04062	M1	1	0	KEGG Pathway	24	Chemokine signaling pathway		-9.799916043	23.56953125	14.00489279	30169	192	60	9	15	4.609772229	207|208|998|3717|5879|5894|6352|6714|6772	AKT1|AKT2|CDC42|JAK2|RAC1|RAF1|CCL5|SRC|STAT1	-8.792318861	0	2	0	0	-17.13167797	59.65621469
1	-9.666537105	hsa04068	M1	1	0	KEGG Pathway	24	FoxO signaling pathway		-9.666537105	30.70636132	15.21073918	30169	131	60	8	13.33333333	4.388537257	207|208|1956|3480|3643|5170|5894|7042	AKT1|AKT2|EGFR|IGF1R|INSR|PDPK1|RAF1|TGFB2	-8.67152905	0	2	0	0	-17.13167797	59.65621469
1	-9.389942446	hsa05210	M1	1	0	KEGG Pathway	24	Colorectal cancer		-9.389942446	40.92693798	16.55218677	30169	86	60	7	11.66666667	4.144384867	207|208|836|1956|5879|5894|7042	AKT1|AKT2|CASP3|EGFR|RAC1|RAF1|TGFB2	-8.407168848	0	2	0	0	-17.13167797	59.65621469
1	-9.266356631	hsa05224	M1	1	0	KEGG Pathway	24	Breast cancer		-9.266356631	27.36417234	14.30387539	30169	147	60	8	13.33333333	4.388537257	207|208|1956|2099|2260|3480|3815|5894	AKT1|AKT2|EGFR|ESR1|FGFR1|IGF1R|KIT|RAF1	-8.295482257	0	2	0	0	-17.13167797	59.65621469
1	-9.038919457	hsa05160	M1	1	0	KEGG Pathway	24	Hepatitis C		-9.038919457	25.62123142	13.80742989	30169	157	60	8	13.33333333	4.388537257	207|208|836|1956|5465|5894|6772|10062	AKT1|AKT2|CASP3|EGFR|PPARA|RAF1|STAT1|NR1H3	-8.079626955	0	2	0	0	-17.13167797	59.65621469
1	-8.804986161	hsa04625	M1	1	0	KEGG Pathway	24	C-type lectin receptor signaling pathway		-8.804986161	33.84342949	14.97736053	30169	104	60	7	11.66666667	4.144384867	207|208|834|3558|5894|6714|6772	AKT1|AKT2|CASP1|IL2|RAF1|SRC|STAT1	-7.867970053	0	2	0	0	-17.13167797	59.65621469
1	-8.744945778	hsa05164	M1	1	0	KEGG Pathway	24	Influenza A		-8.744945778	23.52358674	13.18530482	30169	171	60	8	13.33333333	4.388537257	207|208|834|836|3717|5894|6352|6772	AKT1|AKT2|CASP1|CASP3|JAK2|RAF1|CCL5|STAT1	-7.818653536	0	2	0	0	-17.13167797	59.65621469
1	-8.343268051	hsa04919	M1	1	0	KEGG Pathway	24	Thyroid hormone signaling pathway		-8.343268051	29.08856749	13.82022806	30169	121	60	7	11.66666667	4.144384867	207|208|2099|5170|5894|6714|6772	AKT1|AKT2|ESR1|PDPK1|RAF1|SRC|STAT1	-7.427441242	0	2	0	0	-17.13167797	59.65621469
1	-8.322410168	hsa04664	M1	1	0	KEGG Pathway	24	Fc epsilon RI signaling pathway		-8.322410168	44.36617647	15.98143771	30169	68	60	6	10	3.872983346	207|208|695|5170|5879|5894	AKT1|AKT2|BTK|PDPK1|RAC1|RAF1	-7.417553907	0	2	0	0	-17.13167797	59.65621469
1	-8.313177329	hsa05167	M1	1	0	KEGG Pathway	24	Kaposi sarcoma-associated herpesvirus infection		-8.313177329	20.7347079	12.30984801	30169	194	60	8	13.33333333	4.388537257	207|208|836|3717|5879|5894|6714|6772	AKT1|AKT2|CASP3|JAK2|RAC1|RAF1|SRC|STAT1	-7.417553907	0	2	0	0	-17.13167797	59.65621469
1	-8.172704708	hsa04380	M1	1	0	KEGG Pathway	24	Osteoclast differentiation		-8.172704708	27.49778646	13.41090565	30169	128	60	7	11.66666667	4.144384867	207|208|695|5468|5879|6772|7042	AKT1|AKT2|BTK|PPARG|RAC1|STAT1|TGFB2	-7.294198945	0	2	0	0	-17.13167797	59.65621469
1	-8.170517212	hsa05223	M1	1	0	KEGG Pathway	24	Non-small cell lung cancer		-8.170517212	41.90138889	15.51112932	30169	72	60	6	10	3.872983346	207|208|1956|4233|5170|5894	AKT1|AKT2|EGFR|MET|PDPK1|RAF1	-7.294198945	0	2	0	0	-17.13167797	59.65621469
1	-7.967308339	hsa05135	M1	1	0	KEGG Pathway	24	Yersinia infection		-7.967308339	25.69136253	12.93045869	30169	137	60	7	11.66666667	4.144384867	207|208|834|998|3558|5879|6714	AKT1|AKT2|CASP1|CDC42|IL2|RAC1|SRC	-7.11842832	0	2	0	0	-17.13167797	59.65621469
1	-7.809971822	hsa05163	M1	1	0	KEGG Pathway	24	Human cytomegalovirus infection		-7.809971822	17.87792593	11.34373696	30169	225	60	8	13.33333333	4.388537257	207|208|836|1956|5879|5894|6352|6714	AKT1|AKT2|CASP3|EGFR|RAC1|RAF1|CCL5|SRC	-6.969865728	0	2	0	0	-17.13167797	59.65621469
1	-7.732141867	hsa04012	M1	1	0	KEGG Pathway	24	ErbB signaling pathway		-7.732141867	35.49294118	14.21584304	30169	85	60	6	10	3.872983346	207|208|1956|2066|5894|6714	AKT1|AKT2|EGFR|ERBB4|RAF1|SRC	-6.907149226	0	2	0	0	-17.13167797	59.65621469
1	-7.611385461	hsa05235	M1	1	0	KEGG Pathway	24	PD-L1 expression and PD-1 checkpoint pathway in cancer		-7.611385461	33.89775281	13.87468204	30169	89	60	6	10	3.872983346	207|208|1956|3717|5894|6772	AKT1|AKT2|EGFR|JAK2|RAF1|STAT1	-6.796585232	0	2	0	0	-17.13167797	59.65621469
1	-7.495624657	hsa05131	M1	1	0	KEGG Pathway	24	Shigellosis		-7.495624657	16.28556005	10.76800484	30169	247	60	8	13.33333333	4.388537257	207|208|834|998|1956|5879|6352|6714	AKT1|AKT2|CASP1|CDC42|EGFR|RAC1|CCL5|SRC	-6.688942318	0	2	0	0	-17.13167797	59.65621469
1	-7.463880737	hsa04630	M1	1	0	KEGG Pathway	24	JAK-STAT signaling pathway		-7.463880737	21.72664609	11.80798979	30169	162	60	7	11.66666667	4.144384867	207|208|1956|3558|3717|5894|6772	AKT1|AKT2|EGFR|IL2|JAK2|RAF1|STAT1	-6.665167327	0	2	0	0	-17.13167797	59.65621469
1	-7.359371254	hsa05231	M1	1	0	KEGG Pathway	24	Choline metabolism in cancer		-7.359371254	30.78469388	13.18356796	30169	98	60	6	10	3.872983346	207|208|1956|5170|5879|5894	AKT1|AKT2|EGFR|PDPK1|RAC1|RAF1	-6.568483182	0	2	0	0	-17.13167797	59.65621469
1	-7.204547709	hsa04660	M1	1	0	KEGG Pathway	24	T cell receptor signaling pathway		-7.204547709	29.00865385	12.77259145	30169	104	60	6	10	3.872983346	207|208|998|3558|5170|5894	AKT1|AKT2|CDC42|IL2|PDPK1|RAF1	-6.421346466	0	2	0	0	-17.13167797	59.65621469
1	-6.955087583	hsa05213	M1	1	0	KEGG Pathway	24	Endometrial cancer		-6.955087583	43.34626437	14.41010784	30169	58	60	5	8.333333333	3.568120161	207|208|1956|5170|5894	AKT1|AKT2|EGFR|PDPK1|RAF1	-6.201341319	0	2	0	0	-17.13167797	59.65621469
1	-6.855299822	hsa04071	M1	1	0	KEGG Pathway	24	Sphingolipid signaling pathway		-6.855299822	25.35210084	11.88196846	30169	119	60	6	10	3.872983346	207|208|4846|5170|5879|5894	AKT1|AKT2|NOS3|PDPK1|RAC1|RAF1	-6.115564273	0	2	0	0	-17.13167797	59.65621469
1	-6.855299822	hsa04722	M1	1	0	KEGG Pathway	24	Neurotrophin signaling pathway		-6.855299822	25.35210084	11.88196846	30169	119	60	6	10	3.872983346	207|208|998|5170|5879|5894	AKT1|AKT2|CDC42|PDPK1|RAC1|RAF1	-6.115564273	0	2	0	0	-17.13167797	59.65621469
1	-6.812269224	hsa04152	M1	1	0	KEGG Pathway	24	AMPK signaling pathway		-6.812269224	24.93305785	11.77562073	30169	121	60	6	10	3.872983346	207|208|3480|3643|5170|5468	AKT1|AKT2|IGF1R|INSR|PDPK1|PPARG	-6.079373099	0	2	0	0	-17.13167797	59.65621469
1	-6.390344311	hsa05214	M1	1	0	KEGG Pathway	24	Glioma		-6.390344311	33.52111111	12.58800097	30169	75	60	5	8.333333333	3.568120161	207|208|1956|3480|5894	AKT1|AKT2|EGFR|IGF1R|RAF1	-5.670812148	0	2	0	0	-17.13167797	59.65621469
1	-6.383109032	hsa04550	M1	1	0	KEGG Pathway	24	Signaling pathways regulating pluripotency of stem cells		-6.383109032	21.0972028	10.75364295	30169	143	60	6	10	3.872983346	207|208|2260|3480|3717|5894	AKT1|AKT2|FGFR1|IGF1R|JAK2|RAF1	-5.670107736	0	2	0	0	-17.13167797	59.65621469
1	-6.295308935	hsa04072	M1	1	0	KEGG Pathway	24	Phospholipase D signaling pathway		-6.295308935	20.38445946	10.55292118	30169	148	60	6	10	3.872983346	207|208|1956|3643|3815|5894	AKT1|AKT2|EGFR|INSR|KIT|RAF1	-5.588741749	0	2	0	0	-17.13167797	59.65621469
1	-6.278125279	hsa05226	M1	1	0	KEGG Pathway	24	Gastric cancer		-6.278125279	20.24765101	10.51395817	30169	149	60	6	10	3.872983346	207|208|1956|4233|5894|7042	AKT1|AKT2|EGFR|MET|RAF1|TGFB2	-5.577898271	0	2	0	0	-17.13167797	59.65621469
1	-6.196057935	hsa04662	M1	1	0	KEGG Pathway	24	B cell receptor signaling pathway		-6.196057935	30.65955285	12.00557047	30169	82	60	5	8.333333333	3.568120161	207|208|695|5879|5894	AKT1|AKT2|BTK|RAC1|RAF1	-5.507342858	0	2	0	0	-17.13167797	59.65621469
1	-6.195160608	hsa05132	M1	1	0	KEGG Pathway	24	Salmonella infection		-6.195160608	14.1354083	9.291015293	30169	249	60	7	11.66666667	4.144384867	207|208|834|836|998|5879|5894	AKT1|AKT2|CASP1|CASP3|CDC42|RAC1|RAF1	-5.507342858	0	2	0	0	-17.13167797	59.65621469
1	-6.161150899	hsa04150	M1	1	0	KEGG Pathway	24	mTOR signaling pathway		-6.161150899	19.33910256	10.25147586	30169	156	60	6	10	3.872983346	207|208|3480|3643|5170|5894	AKT1|AKT2|IGF1R|INSR|PDPK1|RAF1	-5.479407296	0	2	0	0	-17.13167797	59.65621469
1	-6.018476132	hsa04211	M1	1	0	KEGG Pathway	24	Longevity regulating pathway		-6.018476132	28.24812734	11.49194309	30169	89	60	5	8.333333333	3.568120161	207|208|3480|3643|5468	AKT1|AKT2|IGF1R|INSR|PPARG	-5.342722894	0	2	0	0	-17.13167797	59.65621469
1	-5.988116768	hsa04022	M1	1	0	KEGG Pathway	24	cGMP-PKG signaling pathway		-5.988116768	18.06526946	9.871814851	30169	167	60	6	10	3.872983346	207|208|3643|4846|5894|8654	AKT1|AKT2|INSR|NOS3|RAF1|PDE5A	-5.318272389	0	2	0	0	-17.13167797	59.65621469
1	-5.832683926	hsa04666	M1	1	0	KEGG Pathway	24	Fc gamma R-mediated phagocytosis		-5.832683926	25.91838488	10.97299849	30169	97	60	5	8.333333333	3.568120161	207|208|998|5879|5894	AKT1|AKT2|CDC42|RAC1|RAF1	-5.17442142	0	2	0	0	-17.13167797	59.65621469
1	-5.682884988	hsa04620	M1	1	0	KEGG Pathway	24	Toll-like receptor signaling pathway		-5.682884988	24.17387821	10.56782237	30169	104	60	5	8.333333333	3.568120161	207|208|5879|6352|6772	AKT1|AKT2|RAC1|CCL5|STAT1	-5.030299615	0	2	0	0	-17.13167797	59.65621469
1	-5.662401115	hsa04613	M1	1	0	KEGG Pathway	24	Neutrophil extracellular trap formation		-5.662401115	15.87842105	9.183871391	30169	190	60	6	10	3.872983346	207|208|834|5879|5894|6714	AKT1|AKT2|CASP1|RAC1|RAF1|SRC	-5.015419619	0	2	0	0	-17.13167797	59.65621469
1	-5.508735679	hsa05169	M1	1	0	KEGG Pathway	24	Epstein-Barr virus infection		-5.508735679	14.93514851	8.870873199	30169	202	60	6	10	3.872983346	207|208|695|836|5879|6772	AKT1|AKT2|BTK|CASP3|RAC1|STAT1	-4.872749567	0	2	0	0	-17.13167797	59.65621469
1	-5.376971366	hsa04935	M1	1	0	KEGG Pathway	24	Growth hormone synthesis, secretion and action		-5.376971366	20.95069444	9.775395726	30169	120	60	5	8.333333333	3.568120161	207|208|3717|5894|6772	AKT1|AKT2|JAK2|RAF1|STAT1	-4.750138217	0	2	0	0	-17.13167797	59.65621469
1	-5.375400464	hsa05165	M1	1	0	KEGG Pathway	24	Human papillomavirus infection		-5.375400464	10.6335851	7.867156672	30169	331	60	7	11.66666667	4.144384867	207|208|836|998|1956|5894|6772	AKT1|AKT2|CASP3|CDC42|EGFR|RAF1|STAT1	-4.750138217	0	2	0	0	-17.13167797	59.65621469
1	-5.307208819	hsa04611	M1	1	0	KEGG Pathway	24	Platelet activation		-5.307208819	20.27486559	9.60100765	30169	124	60	5	8.333333333	3.568120161	207|208|695|4846|6714	AKT1|AKT2|BTK|NOS3|SRC	-4.692412006	0	2	0	0	-17.13167797	59.65621469
1	-5.287422444	hsa04923	M1	1	0	KEGG Pathway	24	Regulation of lipolysis in adipocytes		-5.287422444	35.28538012	11.56584359	30169	57	60	4	6.666666667	3.220305944	207|208|2167|3643	AKT1|AKT2|FABP4|INSR	-4.679751635	0	2	0	0	-17.13167797	59.65621469
1	-5.284329282	hsa04024	M1	1	0	KEGG Pathway	24	cAMP signaling pathway		-5.284329282	13.65113122	8.426404519	30169	221	60	6	10	3.872983346	207|208|5144|5465|5879|5894	AKT1|AKT2|PDE4D|PPARA|RAC1|RAF1	-4.679751635	0	2	0	0	-17.13167797	59.65621469
1	-5.140738148	hsa04213	M1	1	0	KEGG Pathway	24	Longevity regulating pathway - multiple species		-5.140738148	32.43978495	11.0622225	30169	62	60	4	6.666666667	3.220305944	207|208|3480|3643	AKT1|AKT2|IGF1R|INSR	-4.541181301	0	2	0	0	-17.13167797	59.65621469
1	-5.111367811	hsa04210	M1	1	0	KEGG Pathway	24	Apoptosis		-5.111367811	18.48590686	9.123447473	30169	136	60	5	8.333333333	3.568120161	207|208|836|5170|5894	AKT1|AKT2|CASP3|PDPK1|RAF1	-4.516774384	0	2	0	0	-17.13167797	59.65621469
1	-5.095880166	hsa04910	M1	1	0	KEGG Pathway	24	Insulin signaling pathway		-5.095880166	18.35097324	9.086418067	30169	137	60	5	8.333333333	3.568120161	207|208|3643|5170|5894	AKT1|AKT2|INSR|PDPK1|RAF1	-4.506194074	0	2	0	0	-17.13167797	59.65621469
1	-5.065260667	hsa04371	M1	1	0	KEGG Pathway	24	Apelin signaling pathway		-5.065260667	18.08693046	9.013521623	30169	139	60	5	8.333333333	3.568120161	207|208|4843|4846|5894	AKT1|AKT2|NOS2|NOS3|RAF1	-4.489972396	0	2	0	0	-17.13167797	59.65621469
1	-5.065260667	hsa05162	M1	1	0	KEGG Pathway	24	Measles		-5.065260667	18.08693046	9.013521623	30169	139	60	5	8.333333333	3.568120161	207|208|836|3558|6772	AKT1|AKT2|CASP3|IL2|STAT1	-4.489972396	0	2	0	0	-17.13167797	59.65621469
1	-5.035104097	hsa04140	M1	1	0	KEGG Pathway	24	Autophagy - animal		-5.035104097	17.83037825	8.942129362	30169	141	60	5	8.333333333	3.568120161	207|208|3480|5170|5894	AKT1|AKT2|IGF1R|PDPK1|RAF1	-4.464510947	0	2	0	0	-17.13167797	59.65621469
1	-5.020195254	hsa04936	M1	1	0	KEGG Pathway	24	Alcoholic liver disease		-5.020195254	17.70481221	8.906980817	30169	142	60	5	8.333333333	3.568120161	207|208|217|836|5465	AKT1|AKT2|ALDH2|CASP3|PPARA	-4.454247008	0	2	0	0	-17.13167797	59.65621469
1	-5.005971444	hsa05221	M1	1	0	KEGG Pathway	24	Acute myeloid leukemia		-5.005971444	30.01890547	10.61503603	30169	67	60	4	6.666666667	3.220305944	207|208|3815|5894	AKT1|AKT2|KIT|RAF1	-4.44461895	0	2	0	0	-17.13167797	59.65621469
1	-4.954994839	hsa04920	M1	1	0	KEGG Pathway	24	Adipocytokine signaling pathway		-4.954994839	29.14879227	10.44965092	30169	69	60	4	6.666666667	3.220305944	207|208|3717|5465	AKT1|AKT2|JAK2|PPARA	-4.398189974	0	2	0	0	-17.13167797	59.65621469
1	-4.78804965	hsa05220	M1	1	0	KEGG Pathway	24	Chronic myeloid leukemia		-4.78804965	26.46403509	9.922063375	30169	76	60	4	6.666666667	3.220305944	207|208|5894|7042	AKT1|AKT2|RAF1|TGFB2	-4.240199627	0	2	0	0	-17.13167797	59.65621469
1	-4.460315892	hsa05222	M1	1	0	KEGG Pathway	24	Small cell lung cancer		-4.460315892	21.8615942	8.945917075	30169	92	60	4	6.666666667	3.220305944	207|208|836|4843	AKT1|AKT2|CASP3|NOS2	-3.925561167	0	2	0	0	-17.13167797	59.65621469
1	-4.284654396	hsa04914	M1	1	0	KEGG Pathway	24	Progesterone-mediated oocyte maturation		-4.284654396	19.71830065	8.453220056	30169	102	60	4	6.666666667	3.220305944	207|208|3480|5894	AKT1|AKT2|IGF1R|RAF1	-3.766767596	0	2	0	0	-17.13167797	59.65621469
1	-4.252463725	hsa05168	M1	1	0	KEGG Pathway	24	Herpes simplex virus 1 infection		-4.252463725	7.110538721	6.119201759	30169	495	60	7	11.66666667	4.144384867	207|208|836|3717|6352|6714|6772	AKT1|AKT2|CASP3|JAK2|CCL5|SRC|STAT1	-3.738693492	0	2	0	0	-17.13167797	59.65621469
1	-4.185773113	hsa05170	M1	1	0	KEGG Pathway	24	Human immunodeficiency virus 1 infection		-4.185773113	11.85888365	7.082794959	30169	212	60	5	8.333333333	3.568120161	207|208|836|5879|5894	AKT1|AKT2|CASP3|RAC1|RAF1	-3.676080792	0	2	0	0	-17.13167797	59.65621469
1	-3.940569044	hsa05010	M1	1	0	KEGG Pathway	24	Alzheimer disease		-3.940569044	7.856510417	6.036297962	30169	384	60	6	10	3.872983346	207|208|836|3643|4843|5894	AKT1|AKT2|CASP3|INSR|NOS2|RAF1	-3.44288563	0	2	0	0	-17.13167797	59.65621469
1	-3.572241851	hsa04218	M1	1	0	KEGG Pathway	24	Cellular senescence		-3.572241851	12.89273504	6.647985408	30169	156	60	4	6.666666667	3.220305944	207|208|5894|7042	AKT1|AKT2|RAF1|TGFB2	-3.086244196	0	2	0	0	-17.13167797	59.65621469
1	-3.543939552	hsa04929	M1	1	0	KEGG Pathway	24	GnRH secretion		-3.543939552	23.56953125	8.068520923	30169	64	60	3	5	2.813657169	207|208|5894	AKT1|AKT2|RAF1	-3.061768305	0	2	0	0	-17.13167797	59.65621469
1	-2.892304842	hsa04922	M1	1	0	KEGG Pathway	24	Glucagon signaling pathway		-2.892304842	14.09766355	6.058672855	30169	107	60	3	5	2.813657169	207|208|5465	AKT1|AKT2|PPARA	-2.443133854	0	2	0	0	-17.13167797	59.65621469
1	-2.824232064	hsa04725	M1	1	0	KEGG Pathway	24	Cholinergic synapse		-2.824232064	13.34911504	5.870974395	30169	113	60	3	5	2.813657169	207|208|3717	AKT1|AKT2|JAK2	-2.382065979	0	2	0	0	-17.13167797	59.65621469
1	-14.42560369	hsa05418	M1	1	0	KEGG Pathway	24	Fluid shear stress and atherosclerosis		-14.42560369	39.791247	20.46275922	30169	139	60	11	18.33333333	4.995368225	207|208|1728|2944|2950|3162|4313|4318|4846|5879|6714	AKT1|AKT2|NQO1|GSTM1|GSTP1|HMOX1|MMP2|MMP9|NOS3|RAC1|SRC	-12.66467884	0	3	1	1	-14.42560369	39.791247
1	-13.50808668	hsa05225	M1	1	0	KEGG Pathway	24	Hepatocellular carcinoma		-13.50808668	32.92251984	18.52186268	30169	168	60	11	18.33333333	4.995368225	207|208|1728|1956|2944|2950|3162|3480|4233|5894|7042	AKT1|AKT2|NQO1|EGFR|GSTM1|GSTP1|HMOX1|IGF1R|MET|RAF1|TGFB2	-11.96901059	0	3	0	0	-14.42560369	39.791247
1	-12.15446543	hsa05208	M1	1	0	KEGG Pathway	24	Chemical carcinogenesis - reactive oxygen species		-12.15446543	24.80261584	15.92606295	30169	223	60	11	18.33333333	4.995368225	207|208|1728|1956|2944|3162|4233|5170|5879|5894|6714	AKT1|AKT2|NQO1|EGFR|GSTM1|HMOX1|MET|PDPK1|RAC1|RAF1|SRC	-10.72933269	0	3	0	0	-14.42560369	39.791247
1	-14.17855721	hsa04933	M1	1	0	KEGG Pathway	24	AGE-RAGE signaling pathway in diabetic complications		-14.17855721	50.28166667	22.03568794	30169	100	60	10	16.66666667	4.811252243	207|208|836|998|3717|4313|4846|5879|6772|7042	AKT1|AKT2|CASP3|CDC42|JAK2|MMP2|NOS3|RAC1|STAT1|TGFB2	-12.5425711	0	4	1	1	-14.17855721	50.28166667
1	-11.06711202	hsa05415	M1	1	0	KEGG Pathway	24	Diabetic cardiomyopathy		-11.06711202	24.76929392	15.16877926	30169	203	60	10	16.66666667	4.811252243	207|208|1636|3643|4313|4318|4846|5465|5879|7042	AKT1|AKT2|ACE|INSR|MMP2|MMP9|NOS3|PPARA|RAC1|TGFB2	-9.850255213	0	4	0	0	-14.17855721	50.28166667
1	-13.04511914	hsa04926	M1	1	0	KEGG Pathway	24	Relaxin signaling pathway		-13.04511914	38.97803618	19.2964809	30169	129	60	10	16.66666667	4.811252243	207|208|1956|4313|4318|4322|4843|4846|5894|6714	AKT1|AKT2|EGFR|MMP2|MMP9|MMP13|NOS2|NOS3|RAF1|SRC	-11.54743573	0	5	1	1	-13.04511914	61.31910569
1	-12.44799486	hsa01522	M1	1	0	KEGG Pathway	24	Endocrine resistance		-12.44799486	46.17704082	19.99666642	30169	98	60	9	15	4.609772229	207|208|1956|2099|3480|4313|4318|5894|6714	AKT1|AKT2|EGFR|ESR1|IGF1R|MMP2|MMP9|RAF1|SRC	-10.98810001	0	5	0	0	-13.04511914	61.31910569
1	-11.08795233	hsa04915	M1	1	0	KEGG Pathway	24	Estrogen signaling pathway		-11.08795233	32.7923913	16.7100812	30169	138	60	9	15	4.609772229	207|208|1956|2099|4313|4318|4846|5894|6714	AKT1|AKT2|EGFR|ESR1|MMP2|MMP9|NOS3|RAF1|SRC	-9.850255213	0	5	0	0	-13.04511914	61.31910569
1	-7.730221981	hsa05219	M1	1	0	KEGG Pathway	24	Bladder cancer		-7.730221981	61.31910569	17.25291132	30169	41	60	5	8.333333333	3.568120161	1956|4313|4318|5894|6714	EGFR|MMP2|MMP9|RAF1|SRC	-6.907149226	0	5	0	0	-13.04511914	61.31910569
1	-5.923478775	hsa04912	M1	1	0	KEGG Pathway	24	GnRH signaling pathway		-5.923478775	27.03315412	11.2242917	30169	93	60	5	8.333333333	3.568120161	998|1956|4313|5894|6714	CDC42|EGFR|MMP2|RAF1|SRC	-5.259463939	0	5	0	0	-13.04511914	61.31910569
1	-3.593593735	hsa04921	M1	1	0	KEGG Pathway	24	Oxytocin signaling pathway		-3.593593735	13.06017316	6.698004717	30169	154	60	4	6.666666667	3.220305944	1956|4846|5894|6714	EGFR|NOS3|RAF1|SRC	-3.103735659	0	5	0	0	-13.04511914	61.31910569
1	-3.138058377	hsa04540	M1	1	0	KEGG Pathway	24	Gap junction		-3.138058377	17.14147727	6.76922889	30169	88	60	3	5	2.813657169	1956|5894|6714	EGFR|RAF1|SRC	-2.66716814	0	5	0	0	-13.04511914	61.31910569
1	-11.83762818	hsa04520	M1	1	0	KEGG Pathway	24	Adherens junction		-11.83762818	56.65539906	20.95889469	30169	71	60	8	13.33333333	4.388537257	998|1956|2260|3480|3643|4233|5879|6714	CDC42|EGFR|FGFR1|IGF1R|INSR|MET|RAC1|SRC	-10.47464334	0	6	1	1	-11.83762818	56.65539906
1	-10.03074231	hsa05120	M1	1	0	KEGG Pathway	24	Epithelial cell signaling in Helicobacter pylori infection		-10.03074231	50.28166667	18.42718909	30169	70	60	7	11.66666667	4.144384867	836|998|1956|4233|5879|6352|6714	CASP3|CDC42|EGFR|MET|RAC1|CCL5|SRC	-8.996816188	0	6	0	0	-11.83762818	56.65539906
1	-7.117013198	hsa04360	M1	1	0	KEGG Pathway	24	Axon guidance		-7.117013198	19.33910256	11.07765875	30169	182	60	7	11.66666667	4.144384867	998|2050|4233|5170|5879|5894|6714	CDC42|EPHB4|MET|PDPK1|RAC1|RAF1|SRC	-6.348789111	0	6	0	0	-11.83762818	56.65539906
1	-5.318357543	hsa04810	M1	1	0	KEGG Pathway	24	Regulation of actin cytoskeleton		-5.318357543	13.83899083	8.492864415	30169	218	60	6	10	3.872983346	998|1956|2260|5879|5894|6714	CDC42|EGFR|FGFR1|RAC1|RAF1|SRC	-4.698359536	0	6	0	0	-11.83762818	56.65539906
1	-4.76552562	hsa05100	M1	1	0	KEGG Pathway	24	Bacterial invasion of epithelial cells		-4.76552562	26.12034632	9.852493966	30169	77	60	4	6.666666667	3.220305944	998|4233|5879|6714	CDC42|MET|RAC1|SRC	-4.226449521	0	6	0	0	-11.83762818	56.65539906
1	-4.336831762	hsa05130	M1	1	0	KEGG Pathway	24	Pathogenic Escherichia coli infection		-4.336831762	12.76184433	7.393522475	30169	197	60	5	8.333333333	3.568120161	834|836|998|5879|6714	CASP1|CASP3|CDC42|RAC1|SRC	-3.814789003	0	6	0	0	-11.83762818	56.65539906
1	-4.096403892	hsa04670	M1	1	0	KEGG Pathway	24	Leukocyte transendothelial migration		-4.096403892	17.64269006	7.947276146	30169	114	60	4	6.666666667	3.220305944	998|4313|4318|5879	CDC42|MMP2|MMP9|RAC1	-3.590751548	0	6	0	0	-11.83762818	56.65539906
1	-3.133019509	hsa05203	M1	1	0	KEGG Pathway	24	Viral carcinogenesis		-3.133019509	9.859150327	5.667620113	30169	204	60	4	6.666666667	3.220305944	836|998|5879|6714	CASP3|CDC42|RAC1|SRC	-2.665825417	0	6	0	0	-11.83762818	56.65539906
1	-2.800512361	hsa04144	M1	1	0	KEGG Pathway	24	Endocytosis		-2.800512361	8.013014608	4.980535551	30169	251	60	4	6.666666667	3.220305944	998|1956|3480|6714	CDC42|EGFR|IGF1R|SRC	-2.361806808	0	6	0	0	-11.83762818	56.65539906
1	-2.330092722	hsa04530	M1	1	0	KEGG Pathway	24	Tight junction		-2.330092722	8.925739645	4.612360519	30169	169	60	3	5	2.813657169	998|5879|6714	CDC42|RAC1|SRC	-1.904959975	0	6	0	0	-11.83762818	56.65539906
1	-8.864476659	hsa05142	M1	1	0	KEGG Pathway	24	Chagas disease		-8.864476659	34.50702614	15.13183652	30169	102	60	7	11.66666667	4.144384867	207|208|1636|3558|4843|6352|7042	AKT1|AKT2|ACE|IL2|NOS2|CCL5|TGFB2	-7.916465167	0	7	1	1	-8.864476659	34.50702614
1	-4.091332001	hsa05166	M1	1	0	KEGG Pathway	24	Human T-cell leukemia virus 1 infection		-4.091332001	11.3246997	6.892519029	30169	222	60	5	8.333333333	3.568120161	207|208|3558|4316|7042	AKT1|AKT2|IL2|MMP7|TGFB2	-3.5896824	0	7	0	0	-8.864476659	34.50702614
1	-3.068307354	hsa05323	M1	1	0	KEGG Pathway	24	Rheumatoid arthritis		-3.068307354	16.21989247	6.562113525	30169	93	60	3	5	2.813657169	4314|6352|7042	MMP3|CCL5|TGFB2	-2.612016626	0	7	0	0	-8.864476659	34.50702614
1	-2.546467671	hsa04060	M1	1	0	KEGG Pathway	24	Cytokine-cytokine receptor interaction		-2.546467671	6.817853107	4.48257733	30169	295	60	4	6.666666667	3.220305944	650|3558|6352|7042	BMP2|IL2|CCL5|TGFB2	-2.114601542	0	7	0	0	-8.864476659	34.50702614
1	-8.133935949	hsa01524	M1	1	0	KEGG Pathway	24	Platinum drug resistance		-8.133935949	41.32739726	15.39954728	30169	73	60	6	10	3.872983346	207|208|836|2944|2950|5170	AKT1|AKT2|CASP3|GSTM1|GSTP1|PDPK1	-7.266957708	0	8	1	1	-8.133935949	41.32739726
1	-3.258847548	hsa00983	M1	1	0	KEGG Pathway	24	Drug metabolism - other enzymes		-3.258847548	18.855625	7.138663187	30169	80	60	3	5	2.813657169	1854|2944|2950	DUT|GSTM1|GSTP1	-2.784229439	0	8	0	0	-8.133935949	41.32739726
1	-8.06233455	hsa03320	M1	1	0	KEGG Pathway	24	PPAR signaling pathway		-8.06233455	40.22533333	15.1830155	30169	75	60	6	10	3.872983346	336|2167|5170|5465|5468|10062	APOA2|FABP4|PDPK1|PPARA|PPARG|NR1H3	-7.204499689	0	9	1	1	-8.06233455	40.22533333
1	-7.155021153	hsa04928	M1	1	0	KEGG Pathway	24	Parathyroid hormone synthesis, secretion and action		-7.155021153	28.46132075	12.64325549	30169	106	60	6	10	3.872983346	1956|2260|4322|5144|5894|7421	EGFR|FGFR1|MMP13|PDE4D|RAF1|VDR	-6.379373047	0	10	1	1	-7.155021153	28.46132075
1	-7.012140881	hsa04668	M1	1	0	KEGG Pathway	24	TNF signaling pathway		-7.012140881	26.93660714	12.27580776	30169	112	60	6	10	3.872983346	207|208|836|4314|4318|6352	AKT1|AKT2|CASP3|MMP3|MMP9|CCL5	-6.251216032	0	11	1	1	-7.012140881	26.93660714
1	-4.423624498	hsa04657	M1	1	0	KEGG Pathway	24	IL-17 signaling pathway		-4.423624498	21.3964539	8.841307509	30169	94	60	4	6.666666667	3.220305944	836|4314|4318|4322	CASP3|MMP3|MMP9|MMP13	-3.893148571	0	11	0	0	-7.012140881	26.93660714
1	-4.379207227	hsa05202	M1	1	0	KEGG Pathway	24	Transcriptional misregulation in cancer		-4.379207227	13.02633851	7.482142197	30169	193	60	5	8.333333333	3.568120161	3480|4233|4314|4318|5468	IGF1R|MET|MMP3|MMP9|PPARG	-3.852968352	0	11	0	0	-7.012140881	26.93660714
1	-6.401502556	hsa05171	M1	1	0	KEGG Pathway	24	Coronavirus disease - COVID-19		-6.401502556	15.17119253	9.672683361	30169	232	60	7	11.66666667	4.144384867	716|834|1636|1956|3558|4314|6772	C1S|CASP1|ACE|EGFR|IL2|MMP3|STAT1	-5.675339814	0	12	1	1	-6.401502556	23.20692308
1	-3.524031179	hsa05321	M1	1	0	KEGG Pathway	24	Inflammatory bowel disease		-3.524031179	23.20692308	8.000804949	30169	65	60	3	5	2.813657169	3558|6772|7042	IL2|STAT1|TGFB2	-3.04565292	0	12	0	0	-6.401502556	23.20692308
1	-3.081935728	hsa04658	M1	1	0	KEGG Pathway	24	Th1 and Th2 cell differentiation		-3.081935728	16.39619565	6.602232228	30169	92	60	3	5	2.813657169	3558|3717|6772	IL2|JAK2|STAT1	-2.622040875	0	12	0	0	-6.401502556	23.20692308
1	-2.880681784	hsa04659	M1	1	0	KEGG Pathway	24	Th17 cell differentiation		-2.880681784	13.96712963	6.02635536	30169	108	60	3	5	2.813657169	3558|3717|6772	IL2|JAK2|STAT1	-2.435027371	0	12	0	0	-6.401502556	23.20692308
1	-2.403962941	hsa04217	M1	1	0	KEGG Pathway	24	Necroptosis		-2.403962941	9.487106918	4.789894598	30169	159	60	3	5	2.813657169	834|3717|6772	CASP1|JAK2|STAT1	-1.975476552	0	12	0	0	-6.401502556	23.20692308
1	-2.227788769	hsa04621	M1	1	0	KEGG Pathway	24	NOD-like receptor signaling pathway		-2.227788769	8.198097826	4.371951632	30169	184	60	3	5	2.813657169	834|6352|6772	CASP1|CCL5|STAT1	-1.805983966	0	12	0	0	-6.401502556	23.20692308
1	-5.5625075	hsa05206	M1	1	0	KEGG Pathway	24	MicroRNAs in cancer		-5.5625075	11.35392473	8.179917812	30169	310	60	7	11.66666667	4.144384867	836|1956|3162|4233|4318|5894|7042	CASP3|EGFR|HMOX1|MET|MMP9|RAF1|TGFB2	-4.921058493	0	13	1	1	-5.5625075	11.35392473
1	-5.07970336	hsa04020	M1	1	0	KEGG Pathway	24	Calcium signaling pathway		-5.07970336	12.57041667	8.033582085	30169	240	60	6	10	3.872983346	1956|2066|2260|4233|4843|4846	EGFR|ERBB4|FGFR1|MET|NOS2|NOS3	-4.494869771	0	14	1	1	-5.07970336	30.169
1	-3.862853774	hsa00330	M1	1	0	KEGG Pathway	24	Arginine and proline metabolism		-3.862853774	30.169	9.214822784	30169	50	60	3	5	2.813657169	217|4843|4846	ALDH2|NOS2|NOS3	-3.369100654	0	14	0	0	-5.07970336	30.169
1	-4.78804965	hsa05133	M1	1	0	KEGG Pathway	24	Pertussis		-4.78804965	26.46403509	9.922063375	30169	76	60	4	6.666666667	3.220305944	716|834|836|4843	C1S|CASP1|CASP3|NOS2	-4.240199627	0	15	1	1	-4.78804965	26.46403509
1	-3.103170085	hsa05014	M1	1	0	KEGG Pathway	24	Amyotrophic lateral sclerosis		-3.103170085	6.906822344	5.061284578	30169	364	60	5	8.333333333	3.568120161	834|836|2066|4843|5879	CASP1|CASP3|ERBB4|NOS2|RAC1	-2.639640947	0	15	0	0	-4.78804965	26.46403509
1	-2.64104064	hsa04650	M1	1	0	KEGG Pathway	24	Natural killer cell mediated cytotoxicity		-2.64104064	11.5148855	5.384004425	30169	131	60	3	5	2.813657169	836|5879|5894	CASP3|RAC1|RAF1	-2.205768262	0	15	0	0	-4.78804965	26.46403509
1	-4.76552562	hsa05140	M1	1	0	KEGG Pathway	24	Leishmaniasis		-4.76552562	26.12034632	9.852493966	30169	77	60	4	6.666666667	3.220305944	3717|4843|6772|7042	JAK2|NOS2|STAT1|TGFB2	-4.226449521	0	16	1	1	-4.76552562	26.12034632
1	-2.952204573	hsa05146	M1	1	0	KEGG Pathway	24	Amoebiasis		-2.952204573	14.78872549	6.227014568	30169	102	60	3	5	2.813657169	836|4843|7042	CASP3|NOS2|TGFB2	-2.499488305	0	16	0	0	-4.76552562	26.12034632
